# Supplementary material for: Effect of family history, occupation and diet on the risk of Parkinson disease: A case-control study
Source: PLoS One. 2020 Dec 17;15(12):e0243612. doi: 10.1371/journal.pone.0243612 (PMC7746265; doi:10.1371/journal.pone.0243612)
Supplement: S1 Dataset — (XLSX) [file pone.0243612.s002.xlsx]

## Sheet: Data
centro	id	durata_lavoro	anno_diag	tipo	tipo_new	sex	eta	altri_sin	trem_sin	stiti_sin	depr_sin	iposmia_sin	sleep_sin	hy_sin	lato_sin	mansione	per_prof1	mansione_prec1	per_prec2	mansione_prec2	sost_peric	att1_extraprof	per_extra	per_extra_in	per_extra_fi	z_att_extra	prec1att_extraprof	per_extra1	per_extra1_in	per_extra1_fi	z_att_extra1	note_temlib	pack_years_all_interv	pack_years_cat	sigte	etainsigte	etafisigte	n_sigte_medie	sigari	etainsig	etafisig	n_sigari_med	pipa	etainpipa	etafipipa	n_pipa_medi	vive_fumo	ore_fumo_vive	anni_fumo_vive
1	4		1998	CASO	1	1	62		NO	SI	NO	NO	NO	Stage 3	SX						SI						BAGNI IN ZONE DI MARE					ZONA DI MARE CON RIFIUTI TOSSICI E SOSTENZE CHIMIC	0	0													SI	5	10
1	5			CONTROLLO	0	2	62														NO												21.5	2	SI	18	61	10									SI	3	20
1	6		2007	CASO	1	1	79		NO	NO	SI	SI	SI	Stage 2.5	SX						SI	AGRICOLTORE											0	0													NO
1	7			CONTROLLO	0	2	78														NO	GIARDINAGGIO					AGRICOLTORE						0	0													NO
1	9		2013	CASO	1	1	68		NO	NO	SI	NO	SI	Stage 2.5	SX						SI	AGRICOLTORE										COLTIVAZIONE ORTAGGI	60.8	3	SI	16	48	38	NO				NO				SI	5	20
1	10			CONTROLLO	0	2	61														NO												0	0
1	11		1994	CASO	1	2	60		SI	SI	SI	SI	SI	Stage 3	DX						NO												0	0													NO
1	13			CONTROLLO	0	1	65														NO	CICLISMO AMATORIALE					GIARDINAGGIO						10	1	SI	13	23	20									NO
1	14		2007	CASO	1	2	59		SI	NO	SI	NO	SI	Stage 3	DX						NO												33.75	3	SI	14	59	15									SI	3	40
1	15			CONTROLLO	0	1	63														NO												40	3	SI	14	54	20									SI	10	50
1	16		2001	CASO	1	2	90		SI	NO	NO	NO	SI	Stage 5	SX						NO												0	0													SI	10	30
1	17			CONTROLLO	0	2	58														NO	LAVORARE A MAGLIA					LETTURA						4	1	SI	14	22	10									SI	6	30
1	18		2012	CASO	1	2	61	lentezza e rigidità nei movimenti	NO	NO	NO	SI	NO	Stage 2	DX						NO	GIARDINAGGIO											0	0													SI	3	22
1	19			CONTROLLO	0	1	63														NO												0	0													NO
1	20		2008	CASO	1	2	64		NO	SI	SI	NO	SI	Stage 2.5	SX						NO	CREAZIONE GIOIELLI					GIARDINAGGIO						0	0													NO
1	21			CONTROLLO	0	1	66														NO	PESCA													NO				SI	18	36	3	SI	18	36	3	NO
1	22		2011	CASO	1	2	74		NO	NO	SI	SI	NO	Stage 2.5	SX						NO	GIARDINAGGIO											0	0													SI	5	2
1	23			CONTROLLO	0	2	67														NO	GIARDINAGGIO											0	0													SI	5	4
1	24		2012	CASO	1	2	74		SI	SI	NO	NO	NO	Stage 2	DX						NO	GIARDINAGGIO										NO USO DI CONCIMI	0	0													NO
1	25			CONTROLLO	0	1	78														NO	GIARDINAGGIO					ATLETICA LEGGERA-CALCIO AMATORIA						37	3	SI	16	53	20	NO				NO				NO
1	26		2006	CASO	1	1	65		NO	SI	NO	SI	SI	Stage 3	DX						NO	GIOCARE A BOCCE											7.5	1	SI	16	31	10	NO				NO				SI	3	65
1	27			CONTROLLO	0	2	57														NO												25.35	2	SI	18	57	13									NO
1	28		1999	CASO	1	1	48		SI	NO	NO	NO	NO	Stage 2.5	DX						SI	RISTRUTTURAZIONE EDILE											0	0													NO
1	29			CONTROLLO	0	2	44														NO												0	0													NO
1	30		2009	CASO	1	2	62		NO	NO	SI	NO	SI	Stage 2.5	SX						NO	SCRITTRICE											0	0													NO
1	31			CONTROLLO	0	1	62														NO												0	0													SI
1	33		2008	CASO	1	2	61	RIGIDITA'	SI	SI	SI	NO	SI	Stage 2.5	DX						NO	LAVORI A MAGLIA E UNCINETTO											0	0													SI	8	35
1	34			CONTROLLO	0	1	65														NO												0	0													NO
1	35		2006	CASO	1	2	65		SI	SI	SI	NO	SI	Stage 2.5	DX						NO	AGRICOLTURA											0	0	NO				NO				NO				SI	8	48
1	36			CONTROLLO	0	1	77														NO	SARTO											80	3	SI	23	63	40	NO				NO				NO
1	37		2002	CASO	1	1	69		NO	SI	NO	SI	SI	Stage 3	SX						NO						IMBIANCHINO						0.6	1	SI	25	29	3	NO				NO				SI	2	20
1	38			CONTROLLO	0	2	67														NO												4.05	1	SI	30	57	3	NO				NO
1	39		1998	CASO	1	2	64		SI	NO	SI	NO	SI	Stage 3	DX						NO	CUCITO-MAGLIA-UNCINETTO											0	0	NO				NO				NO
1	40			CONTROLLO	0	1	72														NO												18.75	2	SI	18	33	25									NO
1	41		2007	CASO	1	1	70		NO	SI	NO	NO	SI	Stage 2	DX						SI	COLTIVAZIONE VIGNETO										ESPOSIZIONE SOLFATO DI RAME	23	2	SI	14	60	10	NO				NO				SI	3	20
1	42			CONTROLLO	0	2	58														NO												0	0	NO				NO				NO				NO
1	43		2011	CASO	1	1	68		NO	SI	SI	SI	SI	Stage 2	SX						NO	BALLO											0	0	NO				NO				NO				NO
1	44			CONTROLLO	0	2	66														NO	CUCITO											0	0	NO				NO				NO				NO
1	45		2013	CASO	1	2	56		SI	NO	NO	NO	NO	Stage 2	SX						NO	SPORT SALTUARIO											0.9	1	SI	20	26	3	NO				NO				NO
1	46			CONTROLLO	0	1	38														NO	SPORT SALTUARIO											2.25	1	SI	15	30	3	NO				NO				SI	7	29
1	47		2013	CASO	1	1	74		SI	SI	SI	SI	SI	Stage 2.5	DX						NO												16	2	SI	18	34	20	NO				NO				NO
1	48			CONTROLLO	0	2	73														NO												0	0													SI	3	10
1	49		2007	CASO	1	1	76		SI	SI	SI	NO	NO	Stage 2.5	DX						SI	COLTIVATORE PIANTO DA FRUTTO E VIGNETO										UTILIZZO DI PESTICIDI E DISSERBANTI	16.5	2	SI	25	36	30	NO				NO				NO
1	50			CONTROLLO	0	2	66														NO												0	0													SI	4	11
1	51		2001	CASO	1	2	87		SI	NO	SI	NO	SI	Stage 5	DX						NO												0	0	NO				NO				NO				SI	4	10
1	52			CONTROLLO	0	2	53														NO												0	0	SI				SI				NO				NO
1	53		2011	CASO	1	2	62		SI	NO	SI	SI	SI	Stage 2	DX						NO												46	3	SI	16	62	20	NO				NO				SI	3	30
1	54			CONTROLLO	0	1	62														NO												27.75	2	SI	15	52	15	NO				NO				SI	2	10
1	55		2007	CASO	1	1	80		SI	SI	NO	SI	NO	Stage 2.5	SX						NO												4	1	SI	30	50	4	NO				NO				NO
1	56			CONTROLLO	0	2	76														NO												0	0													SI	2	20
1	57		2000	CASO	1	1	71		SI	NO	SI	SI	NO	Stage 3	SX						NO												15.3	2	SI	13	30	18	NO				NO				SI	5	25
1	58			CONTROLLO	0	2	67														NO												0	0													NO
1	59		2003	CASO	1	1	81		SI	NO	SI	NO	SI	Stage 3	DX						SI	COLTIVAZIONE ORTAGGI											46	3	SI	12	58	20	NO				NO				NO
1	60			CONTROLLO	0	2	81														NO												0	0													NO
1	61		2011	CASO	1	1	70	DISTURBO DELL'EQUILIBRIO, LENTEZZA NEI MOVIMENTI	SI	NO	SI	NO	NO	Stage 2.5							NO												0	0													SI	5	36
1	62			CONTROLLO	0	2	59														NO												0	0													NO
1	63		2012	CASO	1	2	65		SI	SI	SI	SI	SI	Stage 2.5	DX						SI	GIARDINAGGIO E AGRICOLTURA										USO DI FERTILIZZANTI	22.5	2	SI	20	65	10	NO				NO				SI	10	33
1	64			CONTROLLO	0	1	84														SI	GIARDINAGGIO E AGRICOLTURA											55	3	SI	20	75	20	NO				NO				SI	5	30
1	65		1996	CASO	1	1	49		SI	NO	SI	NO	SI	Stage 3	DX						NO												31	3	SI	18	49	20	NO				NO				NO
1	66			CONTROLLO	0	2	53														NO												0	0													SI	10	30
1	67		2000	CASO	1	1	82		SI	NO	NO	NO	NO	Stage 2.5	SX						NO												0	0	NO				NO				NO				NO
1	68			CONTROLLO	0	2	78														NO												0	0													NO
1	69		2007	CASO	1	2	74		SI	SI	NO	NO	NO	Stage 3	SX						NO												0	0													SI	2	20
1	70			CONTROLLO	0	1	44								DX						NO												0	0	NO				NO				NO				SI	2	15
1	71		2013	CASO	1	1	60		NO	SI	SI	SI	SI	Stage 2	DX						SI	COLTIVAZIONE E ALLEVATORE DI BESTIAME											36	3	SI	16	28	60	NO				NO				SI	8	38
1	72			CONTROLLO	0	2	56														SI	COLTIVAZIONE ORTAGGI- ALLEVAMENTO BESTIAME										UTILIZZO CONCIMI E DISSERBANTI	0	0													SI	2	5
1	73		1988	CASO	1	2	82		NO	SI	SI	SI	NO	Stage 5	SX						SI	COLTIVAZIONE ORTAGGI E VITI										ESPOSIZIONE A CONCIMI E OSSIDO DI RAME	0	0													NO
1	74			CONTROLLO	0	2	52														NO												23	2	SI	17	40	20	NO				NO				SI	5	30
1	75		2011	CASO	1	2	68		NO	SI	SI	SI	SI	Stage 3	DX						NO												0	0													SI	12	52
1	76			CONTROLLO	0	1	69														NO												39.75	3	SI	16	69	15	NO				NO				NO
1	77		2005	CASO	1	2	60		SI	NO	SI	SI	SI	Stage 3	SX						NO												0	0													SI	3	50
1	78			CONTROLLO	0	1	65														SI	ATTIVITà AGRICOLA-USO DI PESTICIDI,ANTIPARASSITARI											0	0													SI	2	25
1	79		1990	CASO	1	1	66		SI	NO	NO	NO	NO	Stage 3	DX						NO											ESPOSIZ. AMIANTO, SOLVENTI	0	0													SI	4	66
1	80			CONTROLLO	0	2	61														NO												43	3	SI	18	61	20	NO				NO				SI	3	45
1	81		2000	CASO	1	1	71	RIGIDITA'	NO	NO	NO	SI	NO	Stage 3	DX						SI	SVILUPPO E STAMPA FOTOGRAFIE IN LABORATORIO										USO DI ACIDI E FISSANTI PER LA STAMPA SU CARTA	0	0	NO												SI	4	25
1	82			CONTROLLO	0	2	68														NO											PROFESSIONE: ESP.REAGENTI CHIMICI (TOLVIDINA)	54	3	SI	14	68	20									SI	6	38
1	83		2011	CASO	1	1	67		NO	SI	SI	SI	NO	Stage 2.5	SX						NO												0	0													NO
1	84			CONTROLLO	0	2	62														NO												0	0	NO												SI	5	19
1	85		2014	CASO	1	1	69		SI	SI	SI	NO	SI	Stage 2	DX						NO												82	3	SI	14	55	40	NO				NO				SI	6	15
1	86			CONTROLLO	0	1	41														NO												23	2	SI	18	41	20	NO				NO				SI	6	13
1	88		2005	CASO	1	2	75	DISTURBO DELLA DEAMBULAZIONE	NO	SI	SI	NO	NO	Stage 3	DX						NO												0	0													SI	8	40
1	89			CONTROLLO	0	1	53														NO												18.75	2	SI	17	42	15	NO				NO				NO
1	90		2012	CASO	1	1	81		SI	NO	NO	NO	NO	Stage 2.5	DX						SI						AGRICOLTORE					UTILIZZO DI CONCIMI E SOLFATO DI RAME	2.5	1	SI	15	25	5	NO				NO				SI	6	20
1	91			CONTROLLO	0	1	55														SI	AGRICOLTURA										UTILIZZO DI CONCIMI E SOLFTO DI RAME	5.5	1	SI	11	22	10									SI	5	15
1	92		2013	CASO	1	2	46		SI	SI	SI	SI	SI	Stage 2.5	SX						NO												0	0													NO
1	93			CONTROLLO	0	1	46														NO												0	0													SI	1	26
1	94		2004	CASO	1	1	55	Rigidità, astenia	NO	NO	SI	NO	NO	Stage 3							NO												0	0													NO
1	95			CONTROLLO	0	2	53														NO												9.25	1	SI	16	53	5	NO				NO				SI	8	20
1	96		2000	CASO	1	2	57		NO	SI	SI	NO	SI	Stage 4	DX						NO												0	0	NO				NO				NO				NO
1	97			CONTROLLO	0	1	67														SI	PITTURA AD OLIO					DISEGNO A CHINA						0	0													NO
1	98		2010	CASO	1	2	73	rIGIDITà ASSIALE, BRADICINESIA, DIFFICOLTà DEAMBULAZIONE	NO	NO	NO	NO	NO	Stage 2.5	SX						NO												0	0													SI	4	5
1	99			CONTROLLO	0	1	80														NO												6.5	1	SI	28	41	10	NO				NO				SI	3	30
1	100		1997	CASO	1	1	75		SI	SI	SI	NO	SI	Stage 4	SX						NO												5	1	SI	17	27	10	NO				NO				SI	5	3
1	101			CONTROLLO	0	1	74														NO												92	3	SI	15	61	40	NO				NO				SI	12	15
1	102		2015	CASO	1	1	45		SI	NO	NO	NO	NO	Stage 2	SX						NO												0	0	SI				NO				NO				SI
1	103			CONTROLLO	0	2	42														NO												0	0													NO
1	104		2012	CASO	1	1	54		SI	NO	SI	NO	SI	Stage 2	DX																		29.25	2	SI	15	54	15	NO				NO				SI	3	25
1	105			CONTROLLO	0	2	51														NO												0	0	NO				NO				NO				SI	5	20
1	106		2009	CASO	1	2	63		SI	NO	SI	NO	NO	Stage 3	DX						NO												0	0													NO
1	107			CONTROLLO	0	1	64														NO												0.9	1	SI	20	29	2	NO				NO				NO
1	108		2000	CASO	1	2	74	RIGIDITA'	SI	NO	SI	NO	SI	Stage 3	DX						NO												0	0													NO
1	109			CONTROLLO	0	1	75														NO											ATTIVITà LAVORATIVA: UTILIZZO DI ACIDO SOLFORICO	0	0													SI	4	30
1	110		2000	CASO	1	2	72		SI	SI	SI	SI	SI	Stage 3	SX						NO												0	0													SI	2	15
1	111			CONTROLLO	0	1	74														NO												3.15	1	SI	19	40	3									NO
1	112		2006	CASO	1	2	64		SI	NO	NO	SI		Stage 3	DX						NO												16.5	2	SI	20	53	10									NO
1	113			CONTROLLO	0	2	71														NO												5.5	1	SI	19	30	10	NO				NO				NO
1	114		2003	CASO	1	2	69		SI	SI	SI	SI	SI	Stage 3	SX						NO												0	0													NO
1	115			CONTROLLO	0	2	77														NO												0	0	NO				NO				NO				NO
1	116		2008	CASO	1	2	66		SI	SI	NO	NO	SI	Stage 2.5	DX						NO												0	0													NO
1	117			CONTROLLO	0	1	70														NO												0	0													NO
1	118		2005	CASO	1	1	61		NO	SI	NO	SI	NO	Stage 3	DX						SI	FALEGNAME										UTILIZZO DI VERNICI E SOLVENTI	46	3	SI	15	61	20									SI	3	27
1	119			CONTROLLO	0	2	59														NO												0	0	NO				NO				NO				SI	2	50
1	120		1998	CASO	1	1	73		SI	NO	SI	NO	NO	Stage 3	SX						NO												1.25	1	SI	24	29	5	NO				SI	24	29		NO
1	121			CONTROLLO	0	2	71														NO												7.35	1	SI	19	40	7	NO				NO				NO
1	122		2013	CASO	1	2	65	Rigidità	NO	NO	NO	NO	NO	Stage 2	DX						SI											ESP.A SOST.TOSSICHE:DISSERBANTI E ANTICRITTOGRAMIC	16	2	SI	18	34	20	NO				NO				SI	5	30
1	123			CONTROLLO	0	1	68														SI	COLTIVATORE					AGRICOLTORE					ESPOSTO A VERDERAME, ZOLFO, ANTICRITTOGAMICI	4.5	1	SI	14	20	15	NO				NO				SI	4	10
1	124		2010	CASO	1	2	76		SI	SI	SI	NO	NO	Stage 3	DX						NO												0	0													SI	3	25
1	125			CONTROLLO	0	1	81														NO												1	1	SI	20	22	10	NO				NO				NO
1	126		2004	CASO	1	1	85	Rigidità	NO	SI	NO	NO	SI	Stage 5							SI						AGRICOLTORE					CONTATTO CON CONCIMI- VERDERAME	12	2	SI	25	55	8	NO				NO				NO
1	127			CONTROLLO	0	2	78														SI	CONTADINA										USO DI CONCIMI E VERDERAME	0	0	NO				NO				NO				SI	2	20
1	128		2005	CASO	1	2	68	Rigidità	NO	SI	SI	SI	SI	Stage 2.5	SX						NO												0	0	NO				NO				NO				SI	4	25
1	129			CONTROLLO	0	1	74														NO												48	3	SI	12	44	30	NO				NO				NO
1	130		2007	CASO	1	2	70		NO	SI	NO	SI	NO	Stage 2.5	SX						NO												0	0	NO												SI	1	5
1	131			CONTROLLO	0	1	79														NO												37.5	3	SI	18	68	15	NO				NO				SI	3	30
1	132		2011	CASO	1	2	58		NO	NO	SI	NO	SI	Stage 2.5	SX						NO												2.4	1	SI	21	27	8	NO				NO				SI	3	29
1	133			CONTROLLO	0	1	59														NO												36	3	SI	23	59	20									NO
1	134		2010	CASO	1	2	67		SI	NO	SI	SI	SI	Stage 2.5	DX						NO												0	0	NO				NO				NO				NO
1	135			CONTROLLO	0	1	71														NO												0	0													NO
1	136		1992	CASO	1	2	69	RIGIDITà	NO	NO	NO	NO	NO	Stage 4	DX						NO												0	0													SI	5	40
1	137			CONTROLLO	0	1	68														NO												47.5	3	SI	21	40	50	NO				NO				NO
1	138		2012	CASO	1	2	61	Rallentamento motorio	SI	SI	SI	SI	SI	Stage 2	SX						NO												0	0													SI	3	15
1	139			CONTROLLO	0	1	67														NO												15	2	SI	18	38	15	NO				NO				SI
1	140		2006	CASO	1	1	82		SI	SI	NO	NO	SI	Stage 3	SX						SI						PITTURA E SCULTURA IN LEGNO					USO DI SOLVENTI E VERNICI NEL PROPRIO LABORATORIO	52	3	SI	16	68	20	NO				NO				NO
1	141			CONTROLLO	0	2	79														NO												0	0													SI	4	30
1	142		2000	CASO	1	1	66		SI	SI	SI	NO	NO	Stage 3	SX						NO												0	0													NO
1	143			CONTROLLO	0	2	59														NO												0	0													NO
1	144		2009	CASO	1	1	79		SI	SI	SI	SI	SI	Stage 3	SX						NO												0	0													NO
1	145			CONTROLLO	0	2	71														NO												6.3	1	SI	32	53	6	NO				NO				NO
1	147		2005	CASO	1	1	67	Rigidità muscolare; diffcioltà deambulazione	NO	NO	SI	NO	SI	Stage 2.5	SX						NO												40.5	3	SI	13	67	15	SI	66		3	NO				SI	2	18
1	148			CONTROLLO	0	2	66														NO												70.5	3	SI	19	66	30	NO				NO				SI	5	23
1	149		2011	CASO	1	2	68		SI	NO	NO	NO	SI	Stage 2.5	SX						NO	COLTIVAZIONE ORTOBIOLOGICA											10.15	2	SI	18	47	7	NO				NO				SI	8	43
1	150			CONTROLLO	0	1	70														NO												54	3	SI	14	68	20	NO				NO				SI	8	43
1	151		2005	CASO	1	1	75		SI	SI	SI	SI	SI	Stage 5	SX						NO												0	0													NO
1	152			CONTROLLO	0	2	74														NO												30.5	3	SI	13	74	10	NO				NO				SI	8	60
1	153		2003	CASO	1	1	65		SI	NO	NO	NO	SI	Stage 3	DX						NO	COLTIVAZIONE ORTAGGI											117	3	SI	14	53	60	NO				NO				SI	3	30
1	154			CONTROLLO	0	1	58														NO												0	0	NO												SI	3	35
1	155		2012	CASO	1	1	68	Rallentamento motorio, facile affaticabilità	SI	NO	NO	NO	NO	Stage 2.5	DX						NO												21	2	SI	9	37	15	NO				NO				SI	3	23
1	156			CONTROLLO	0	2	71														NO												47	3	SI	24	71	20	NO				NO				NO
1	157		2000	CASO	1	2	65		NO	SI	NO	NO	NO	Stage 3	DX						NO												0	0													SI	3	17
1	158			CONTROLLO	0	1	72														NO												0	0													SI	3	25
1	159		1968	CASO	1	2	61	Distonia ginocchio sx e cadute	NO	NO	NO	NO	NO	Stage 3	SX						NO												0	0													SI	4	33
1	160			CONTROLLO	0	2	49														NO												0	0													NO
1	161		2011	CASO	1	2	55		SI	SI	SI	NO	NO	Stage 2.5	SX						NO						ATTIVITà AGRICOLA					USO DI CONCIMI E ANTIPARASSITARI	38	3	SI	17	55	20	NO				NO				SI	3	25
1	162			CONTROLLO	0	1	52														SI	ATTIVITà AGRICOLA										ATTIVITà AGRICOLA USO DI CONCIMI E ANTIPARASSITARI	21	2	SI	15	43	15	NO				NO				SI	3	15
1	163		2011	CASO	1	1	59		SI	SI	NO	SI	NO	Stage 2	DX						NO												0	0													SI	9	40
1	164			CONTROLLO	0	2	55														NO												40	3	SI	15	55	20									SI
1	165		2006	CASO	1	1	75		NO	SI	SI	SI	SI	Stage 2.5	SX						NO												0	0													NO
1	166			CONTROLLO	0	2	74														NO												0	0													NO
1	167		2007	CASO	1	2	49		SI	NO	NO	NO	NO	Stage 3	DX						NO												0	0													SI	8	29
1	168			CONTROLLO	0	1	54														NO												37	3	SI	17	54	20	NO				NO				SI	3	23
1	169		2005	CASO	1	1	79		SI	NO	SI	NO	SI	Stage 2							NO												72.5	3	NO	15	73	25	NO				NO				NO
1	170			CONTROLLO	0	2	66														NO												0	0													NO
1	171		1983	CASO	1	1	73	crampi	NO	NO	NO	SI	NO	Stage 4	SX						NO												0	0													SI	2	5
1	172			CONTROLLO	0	2	62														NO												4.8	1	SI	18	30	8									NO
1	174		2005	CASO	1	1	80		SI	SI	NO	NO	SI		DX						NO												10	1	SI	20	40	10	NO				NO				SI	10	4
1	175			CONTROLLO	0	2	75														NO												0	0													SI	4	20
1	176		2005	CASO	1	1	70	Rigidità	NO	SI	NO	NO	NO	Stage 2.5	DX						NO												0	0													NO
1	177			CONTROLLO	0	2	66														NO												0	0													SI	1	15
1	178		2003	CASO	1	1	64		NO	SI	NO	NO	NO	Stage 2.5	DX						NO												19.25	2	SI	20	31	35									SI	3	23
1	179			CONTROLLO	0	2	59														NO												0	0													NO
1	180		2008	CASO	1	2	74	Instabilià e difficoltà nel cammino	NO	SI	NO	NO	SI	Stage 2.5	SX						NO												0	0													NO
1	181			CONTROLLO	0	1	82														NO												0	0													NO
2	1	28	2005	CASO	1	1	63	Impaccio motorio, lentezza, microscrittura	NO	NO	NO	NO	NO	Stage 2	DX		1977-2005	Impiegato di terra			NO												0	0													SI	8	33
2	2	19		CONTROLLO	0	1	77										1980-1999	Direttore amministrativo presidio multinazionale	1968-1980		SI	ATTIVITà AGRICOLA	2000-2011	2000	2011	RURALE						IRRORAZIONE VITI CON SOSTANZE ANTICRITTOGAMICHE	26	2	SI	21	47	20									SI	8	40
2	3	34	2011	CASO	1	2	66	Impaccio motorio, lieve rigidità	NO	NO	SI	NO	NO	Stage 2	DX		1970-2004				NO												36	3	SI	30	66	20									SI	8	20
2	4	2	1998	CASO	1	2	41							Stage 1		Commessa					NO												0	0													SI	5	10
2	5	55	2005	CASO	1	1	73										1950-2011	tutto			NO												0	0													SI	8	40
2	6	23	1990	CASO	1	1	64							Stage 3			1967-2006				SI	FALEGNAMERIA	2000-2012	2000	2012	RURALE						UTILIZZA VERNICI AD ACQUA E COLLE (VINAVIL)	22.5	2	SI	13	31	25	NO				SI	25	27	1	NO
2	7	28	1998	CASO	1	1	73							Stage 3			1969-1997	Pilota	1956-1969	Ufficiale pilota	NO												1.9	1	SI	20	58	1									NO
2	8	43	2009	CASO	1	2	70										1965-2008	Segreteria del Direttore	1960-1965	Lavoro di segreteria	NO	BURRACO	2006-2012	2006	2012	URBANA							22.5	2	SI	25	70	10									SI	8	16
2	9	34	2007	CASO	1	1	70							Stage 2.5			1965-1999				NO												0	0													NO
2	10	10	2011	CASO	1	2	71	Impaccio motorio, lieve rigidità	SI	NO	NO	NO	NO	Stage 2	DX		1965-1999		1955-1965		NO												0	0													SI	12	45
2	11	34	1992	CASO	1	2	73														NO												0	0													SI	6	47
2	14	16	2003	CASO	1	2	76	nesia e rigidità	NO	NO	NO	NO	NO	Stage 2.5	DX		1980-1996	Centro Igiene Mentale	1957-1980		NO	VOLONTARIATO CARITAS	1996-2012	1996	2012								0	0													SI	8	30
2	15	37	2005	CASO	1	1	68	Rallentamento motorio	SI	SI	SI	NO	SI	Stage 2.5	DX		1961-1998	Assistente tecnico ai lavori esterni			SI	GIARDINAGGIO ED AGRICOLTURA	1980-2010	1980	2010	RURALE						COLTIVAZIONE ORTOFRUTTICOLA E DI ULIVI	16.5	2	SI	23	56	10									SI	8	38
2	16			CONTROLLO	0	2	65														NO												4.5	1	SI	26	35	10									SI	8	20
2	17	1	2011	CASO	1	1	59	Impaccio motorio e rigidità	NO	NO	NO	NO	NO	Stage 1.5	DX	Autista (trasporto gas)	1973-1974				NO												45	3	SI	14	59	20									SI	2	59
2	18	37		CONTROLLO	0	2	59														NO												0	0													SI	5	30
2	19	26	2011	CASO	1	1	72	Impaccio motorio, rallentamento	SI	NO	SI	NO	NO	Stage 1	DX		1971-1997	Lavoro su software di base	1961-1971	Lavoro di ufficio	NO												34.5	3	SI	18	41	30									SI	8	40
2	20	22		CONTROLLO	0	2	66										1961-1983	Segretaria di direzione			NO						PITTURA SU PORCELLANA	1984-1997	1984	1997	URBANA		36	3	SI	16	64	15									SI	12	48
2	21	21	2001	CASO	1	1	65		SI	NO	NO	NO	NO	Stage 1	SX		1980-2006	Docente	1968-1980	Centro elettronico	NO												60	3	SI	25	65	30									NO
2	22	35	2002	CASO	1	1	70	Impaccio motorio	NO	NO	NO	NO	NO	Stage 2.5	SX		2002-2006	Assistenza cassa integrativa malattie e disabilità	1967-2002	Gestione personale e relazioni industriali	NO	STUDI STORICI	1990-2012	1990	2012								0	0													NO
2	23	2	2004	CASO	1	2	61		NO	NO	NO	NO	NO	Stage 2	DX		1980-1982	Etichettatura farmaci	1968-1970	Imbottigliamento olio	NO	GIARDINAGGIO	1968-2012	1968	2012	RURALE						NON USA SOSTANZE TOSSICHE DI ALCUN TIPO	0	0													SI	10	22
2	24	25	2010	CASO	1	1	77	Impaccio motorio dx e rigidità dx	SI	SI	SI	NO	SI	Stage 2	DX		1975-2000	Cuoco	1955-1975	Cameriere	NO												0.45	1	SI	18	21	3									SI	2	2
2	25	45	1998	CASO	1	1	75		SI	NO	SI	NO	NO	Stage 3	SX		1957-2002	Titolare			NO												0	0													NO
2	26	28	2000	CASO	1	2	59		NO	NO	NO	NO	NO	Stage 2.5	SX						NO												0	0													NO
2	27	28	2005	CASO	1	1	65		SI	NO	NO	NO	SI	Stage 3	SX		1972-2000	Trasporto treni	1963-1966		SI											ESPOSTO ALL'AMIANTO	41	3	SI	16	57	20									NO
2	28	5		CONTROLLO	0	2	61										1967-1972	Pulitura pesce			NO												0	0													NO
2	29	32		CONTROLLO	0	2	64										1970-2002	Segretaria di direzione	1968-1970	Assistente segretaria	NO												0	0													SI	5	10
2	30	25	1999	CASO	1	1	66	Brividi, stanchezza	NO	NO	SI	NO	NO	Stage 3	DX		1974-2004	Responsabile centro di calcolo	1969-1972	Venditore di roulotte	SI	GIRDINAGGIO	1971-2012	1971	2012	URBANA						GIARDINAGGIO CON USO DI PESTICIDI	25	2	SI	16	66	10									SI	8	26
2	31	7	2007	CASO	1	1	45		SI	NO	NO	NO	NO	Stage 1.5	SX	Responsabile ufficio legale	1995-2001		1985-1992	Facchino	SI	MODELLISMO	1978-1984	1978	1984	URBANA						USO DI COLORI ACRILICI E COLLE	0	0													SI	2	12
2	32	19	1994	CASO	1	1	56		SI	SI	SI	NO	SI	Stage 3	SX		1975-1998	Riparazione autoveicoli	1970-1975	Aiuto apprendista	NO	PESCA SPORTIVA	1962-2012	1962	2012	RURALE							23.25	2	SI	25	56	15									SI	4	30
2	33	8		CONTROLLO	0	2	53									Impiegata	1984-2003	Impiegata	1970-1984	Impiegata	NO												29	2	SI	16	45	20									SI	4	30
2	34	35	2005	CASO	1	2	70		SI	NO	NO	SI	NO	Stage 2	DX		2002-2005	Direzione operazioni volo	1963-1998	Comandante	NO												0	0													NO
2	35	41	2009	CASO	1	1	74		SI	NO	SI	NO	NO	Stage 2.5	SX		1961-2002	Disegnatore tecnico			NO												30	2	SI	20	50	20	NO				NO				SI	5	40
2	36	38		CONTROLLO	0	2	71										1960-1998	Ragioniera			NO	LETTURA	1998-2012	1998	2012	URBANA							17	2	SI	16	50	10	NO				NO				SI	2	20
2	37	42	2011	CASO	1	1	74		SI	SI	NO	NO	NO	Stage 2.5	SX		1960-2002	Disegno su tessuto			NO												3	1	SI	45	48	20	NO				NO				SI	5	30
2	38	26	2006	CASO	1	1	53	Impaccio motorio sx arto superiore	NO	NO	NO	SI	NO	Stage 2.5	SX	Esposizione a sostanze Chimiche (solv. Diluenti)					NO												48.75	3	SI	14	53	25	NO				NO				SI	5	25
2	39	30	2005	CASO	1	1	71	Bradicinesia	SI	NO	SI	NO	NO	Stage 1.5	SX		1961-1991	Personale di scorta			NO												29	2	SI	13	71	10	NO				NO				SI	5	20
2	40	26		CONTROLLO	0	1	73										1973-1999		1962-1973	Per 5 aa a Terni - lavoro ufficio	NO	PALESTRA	1955-2012	1955	2012	URBANA							0	0													NO
2	41	23	1993	CASO	1	2	74		SI	NO	NO	NO	NO	Stage 4	DX		1963-1986	Insegnate di pianoforte			SI						PETROLIO SU PAVIMENTI DI CASA 1 VOLTA A SETTIMANA	1949-1980	1949	1980	URBANA		0	0													SI	3	30
2	42	49	2009	CASO	1	2	66	Rallentamento motorio	NO	SI	NO	NO	SI	Stage 2	DX						NO												0	0													SI	6	40
2	44	31	2006	CASO	1	1	65		NO	SI	NO	SI	NO	Stage 3	SX		1975-2007	Insegnante di Lingue			NO	BILIARDO	1970-2000	1970	2000								13.475	2	SI	16	65	5.5	NO				NO				NO
2	45	3	2005	CASO	1	2	67		SI	SI	NO	NO	NO	Stage 3	SX		1962-1965				NO												0	0													SI	5	44
2	46	27		CONTROLLO	0	2	65										1980-2007				NO	DECORAZIONE OGGETTI	1976-2012	1976	2012	URBANA						USO DI TEMPERE E ACQUARELLI	3.375	1	SI	50	65	4.5	NO				NO				SI	1	36
2	47	32	2006	CASO	1	1	76	Impaccio motorio, rigidità, bradicinesia	NO	SI	NO	SI	NO	Stage 2	SX		1962-1994	Informatore			NO	PITTURA SU TELA										USO DI COLORI AD OLIO	56	3	SI	20	76	20	NO				NO				SI	12	77
2	48	26		CONTROLLO	0	2	69										1960-1986	Gerente			NO												21.2	2	SI	16	69	8	NO				NO				SI	10	70
2	49	34		CONTROLLO	0	1	68										1968-2002	Titolare licenza			SI	MODELLISMO NAVALE - PITTURA SU TELA	1964-2012	1964	2012							USO COLLE, SOLVENTI, VERNICE	45	3	SI	22	67	20	NO				SI	66	67	1	NO
2	50	26	2008	CASO	1	1	54	Rigidità, bradicinesia	SI	NO	SI	NO	NO	Stage 1.5	DX	Assistente amministrativo	1980-1982		1978-1980		NO												4.2	1	SI	18	30	7	NO				NO				SI	3	2
2	51	33		CONTROLLO	0	1	57										1978-2011		1975-1978		NO												13.5	2	SI	18	45	10	NO				NO				SI	3	20
2	52	33	2003	CASO	1	2	60	Rallentamento motorio	NO	SI	SI	SI	NO	Stage 3	DX		1970-2006				NO												7.425	1	SI	17	50	4.5	NO				NO				SI	10	25
2	53	20	1996	CASO	1	2	61		SI	SI	SI	NO	SI	Stage 3	DX		1960-1980				NO												3	1	SI	16	22	10	NO				NO				SI	5	33
2	54	15	2008	CASO	1	2	61		SI	SI	NO	NO	NO	Stage 2	SX		2000-2009	Responsabile	1985-2000	Contatto con detergenti vari	NO												0	0													SI	3	35
2	55	48	2008	CASO	1	2	70		NO	NO	SI	NO	NO	Stage 3	SX						NO												0	0													NO
2	56	44		CONTROLLO	0	2	61														NO												0	0													SI	5	6
2	57	27		CONTROLLO	0	1	66										1969-1996				NO												0	0													SI	2	40
2	58	32	2004	CASO	1	1	60		SI	NO	NO	NO	NO	Stage 3	SX		1972-2007				SI	RESTAURO AUTOMOBILI	1978-1980	1978	1980							VERNICIATURA AUTOMOBILI	0	0													NO
2	59	42	2002	CASO	1	2	71	Rallentamento motorio, dolori alle gambe	SI	NO	NO	NO	NO	Stage 2	SX		1960-2006	Vendita di prodotti al pubblico			NO												0	0													SI	1	16
2	60	44	2006	CASO	1	1	63		SI	NO	NO	NO	SI	Stage 2	DX	Esposto fertilizzanti e anticrittogamici					NO												0	0													SI	3	31
2	61	6		CONTROLLO	0	2	54										1973-1979	Commessa			NO												0	0													NO
2	62	7	2011	CASO	1	1	62		SI	SI	NO	NO	NO	Stage 1	SX	Corazziere- Minuto mantenimeto (uso di vernici)	1962-1969	Manovale			NO												0	0													NO
2	63	7	2007	CASO	1	1	82	Rallentamento motorio	SI	NO	SI	NO	NO				1975-1992	Agente assicuratore (titolare)	1968-1975	Amministratore	NO												49.5	3	SI	16	82	15									NO
2	64	30		CONTROLLO	0	2	50														NO												3.9	1	SI	16	29	6	NO				NO				SI	3	24
2	65	30	2011	CASO	1	2	67	Bradicinesia, rigidità	SI	SI	SI	NO	SI	Stage 3	DX		1967-1997				NO												0.3	1	SI	25	27	3	NO				NO				NO
2	66	35		CONTROLLO	0	1	71										1966-2001	Uso solventi chimici e cancerogeni			NO												35	3	SI	20	55	20	NO				NO				NO
2	67	28		CONTROLLO	0	2	75										1969-1997	Rifinitura fotografica			NO												0	0													NO
2	68	24	2005	CASO	1	1	84	Rallentamento, rigidità	NO	SI	NO	NO	SI	Stage 3	SX		1969-1993	Fotografo in laboratorio	1951-1969		NO												5	1	SI	20	25	20	NO				NO				NO
2	69	21	2009	CASO	1	1	42	Difficoltà nell'eloquio	NO	NO	SI	NO	SI	Stage 1.5		Contatto con tinture per capelli					NO												12	2	SI	18	42	10	NO				NO				NO
2	70	25	2003	CASO	1	1	64		SI	SI	NO	SI	SI		DX		1990-2009	Autista di ambulanze	1965-1990		NO												25	2	SI	17	42	20	NO				NO				NO
2	71	13	1998	CASO	1	2	54		SI	NO	NO	SI	SI	Stage 4	SX		1985-2006	Gestione merci via computer	1984-1985	Risoluzione problem. Risparmio energetico	NO												0	0													SI	3	24
2	72	33	2007	CASO	1	1	58	Impaccio motorio, lentezza	NO	SI	NO	NO	NO	Stage 1	SX		1974-2008	Sportello biglietteria	1969-1973		NO												22.5	2	SI	14	44	15	NO				NO				NO
2	73	41		CONTROLLO	0	2	66														NO												11.25	2	SI	20	35	15	NO				NO				NO
2	74	27	1997	CASO	1	1	65		SI	SI	NO	SI	SI	Stage 3	DX		1970-1998				SI	BRICOLAGE	1983-1997	1983	1997	URBANA						PITTURA SU LEGNO	25	2	SI	10	35	20	NO				NO				SI	10
2	75	28		CONTROLLO	0	2	60										1982-2010	Contabile	1970-1982	contabile	NO	TENNIS	2000-2010	2000	2010								5.85	1	SI	20	59	3	NO				NO				SI	4	40
2	76	35	2012	CASO	1	1	69	Rigidità, bradicinesia	SI	NO	NO	SI	SI	Stage 2	DX		1962-1997	Ragioniere			NO												1	1	SI	18	22	5	NO				NO				SI	4	34
2	77	58	2011	CASO	1	1	73		SI	NO	SI	SI	NO	Stage 1.5	DX		1945-2003	Produzione mobili verniciati e laccati			SI	EBANISTA	2003-2012	2003	2012	URBANA						CONTATTO CON COLLE, SOLVENTI E VERNICI	0	0													NO
2	78	10	2008	CASO	1	2	80	Lentezza, cadute	SI	SI	SI	NO	SI	Stage 2.5	SX		1970-1980	Raccolta prodotti agricoli	1948-1952	Imbottigliamento bibite e lavaggio bottiglie	NO												0	0													SI	3	60
2	79	15		CONTROLLO	0	2	50										1996-2011		1982-1990		NO												9.2	1	SI	13	36	8	NO				NO				SI	1	30
2	80	30		CONTROLLO	0	2	55										1964-1994				NO												0	0													NO
2	81	39		CONTROLLO	0	2	66										1971-2010				NO	PASSEGGIO, LETTURA	1960-2012	1960	2012	URBANA							36	3	SI	18	66	15	NO				NO				SI	1	33
2	82	10	2010	CASO	1	1	83	Disturbo deambulazione	NO	SI	SI	SI	SI				1987-1997		1960-1987		SI	BRICOLAGE	1948-2005	1948	2005	URBANA						MANUTENZIONE CASA - COSTRUZIONE MOBILI	3.7	1	SI	35	72	2	SI	40	72	0.3	SI	40	72	0.3	NO
2	83	32		CONTROLLO	0	2	74										1955-1987	Impiegata			NO												0	0													NO
2	84	29	1997	CASO	1	1	71	Microscrittura	SI	SI	SI	SI	SI	Stage 3	DX		1962-1991				NO	PESCA SPORTIVA IN MARE	1950-2012	1950	2012	RURALE							42	3	SI	16	44	30	SI	40		2	SI	40		2	NO
2	85	41	2009	CASO	1	2	73	Stanchezza delle gambe	SI	SI	NO	SI	NO		DX		1952-1993				NO												3.75	1	SI	25	40	5	NO				NO				SI	12	20
2	86	11	2001	CASO	1	1	58	Sbandamenti, cadute	NO	SI	NO	SI	SI		SX						SI	GIARDINAGGIO	1978-2012	1978	2012	URBANA	PITTURA	1976-1978	1976	1978	URBANA	CONTATTO CON PESTICIDI - TRIELINA (TRICLOROETILENE	0	0													SI	15	20
2	87	31	2004	CASO	1	2	57	Mancanza di forza e dolori articolari	NO	NO	SI	NO	SI		SX		1973-2005	Contatto con sostanze chimiche			SI	GIARDINAGGIO	1973-2012	1973	2012	RURALE						CONTATTO CON CONCIMI E SOSTANZE PERICOLOSE	0	0													NO
2	88	34	1980	CASO	1	2	77	Cadute	NO	SI	SI	NO	SI	Stage 5	DX		1946-1995	Contatto con vernici, solventi, ecc.			SI	PITTURA	1946-2005	1946	2005	URBANA						CONTATTO CON VERNICI, SOLVENTI, ECC.	50	3	SI	31	56	40	NO				NO				NO
2	89	23		CONTROLLO	0	1	50														NO												32	3	SI	18	50	20	NO				NO				SI	5	15
2	90	14		CONTROLLO	0	1	50										1979-1993				NO	ATTIVITà SPORTIVA	1970-2012	1970	2012	URBANA							0	0													SI	1	25
2	91	17		CONTROLLO	0	2	78										1976-1993	Addetta alle portate	1972-1976		SI	GIARDINAGGIO	1976-2012	1976	2012	URBANA						OCCASIONALMENTE USO PESTICIDI	0	0													NO
2	92	22	2005	CASO	1	2	65		SI	NO	NO	NO	NO	Stage 2	DX	Badante	1968-1990				NO												6	1	SI	20	50	4	NO				NO				NO
2	93	11		CONTROLLO	0	2	52									Assistente amministrativo	1974-1985				NO												22.2	2	SI	15	52	12	NO				NO				SI	2	6
2	94	30		CONTROLLO	0	2	77										1961-1991		1957-1960		NO												12	2	SI	34	46	20	NO				NO				SI	6	22
2	95	25		CONTROLLO	0	1	79										1964-1989		1951-1964		NO	TINTEGGIATURA APPARTAMENTI	1965-1989	1965	1989								3.3	1	SI	23	45	3	NO				NO				SI	2	54
2	96	32	2005	CASO	1	1	72	Bradicinesia	SI	NO	SI	NO	SI	Stage 2	DX		1969-2001	Ufficiale di macchina	1959-1969	Ufficiale di macchina - esposizione all'amianto	NO												0	0													SI	10	18
2	97	10	2007	CASO	1	2	71		NO	SI	NO	NO	SI		SX		1972-1982	Montaggio meccanico - saldature - impresa pulizie	1964-1972		NO												0	0													NO
2	98	12	2011	CASO	1	2	64	Confusione	SI	NO	SI	SI	SI		SX		1973-1985		1969-1973		NO	AGRICOLTURA BIOLOGICA	2006-2012	2006	2012	RURALE							0	0													SI	15	12
2	99	12		CONTROLLO	0	2	66										1970-1982				NO												46	3	SI	20	66	20	NO				NO				SI	6	40
2	100	18	1998	CASO	1	1	71	Impaccio motorio	NO	SI	NO	SI	SI	Stage 3	DX		1985-1991	Censura cinematografica	1967-1985	Squadra Mobile - Vicequestore	SI	GIARDINAGGIO	1970-2012	1970	2012	RURALE	NAUTICA	1985-2012	1985	2012	RURALE	USO DI PESTICIDI E ANTICRITTOGAMICI	53	3	SI	18	71	20	NO				NO				SI	15	35
2	101	47		CONTROLLO	0	2	61														NO	LETTURA, RICAMO E CUCITO	1965-2012	1965	2012	URBANA							0	0													NO
2	102	19	2008	CASO	1	1	51	Difficoltà nella scrittura e impaccio motorio	NO	SI	SI	SI	NO	Stage 2.5	DX		1989-2011	Amministrazione	1973-1985	Tecnico amministrativo	SI	AGRICOLTURA	1985-1988	1985	1988	RURALE						CONTATTO CON INSETTICIDI E ANTICRITTOGAMICI	9.75	1	SI	19	32	15	NO				NO				NO
2	103	24	2007	CASO	1	2	72	Non c'è prevalenza di lato - Bilaterale - Confusione mentale, malessere diffiso come nella febbre	NO	SI	SI	NO	NO	Stage 2.5			1958-1982				NO												0	0													SI	4	72
2	104	32	2005	CASO	1	1	62	Dolore spalla destra	NO	NO	NO	NO	NO	Stage 2.5	DX		1973-2007	Capomacch. - uso inchiostro ad acqua - tetto etern	1971-1973	Montatore mobili metallici	NO	ALLEVAMENTO CANARINI E ANIMALI ESOTICI	1989-2004	1989	2004	URBANA	PITTURA E SCULTURA	1962-1969	1962	1969	URBANA	USO TEMPERE E VERNICIC OLIO - SCULTURE ARGILLA	2.4	1	SI	19	43	2	NO				NO				NO
2	105	20		CONTROLLO	0	1	75										1984-1999		1964-1984		NO												15.675	2	SI	18	75	5.5	NO				NO				NO
2	106	10		CONTROLLO	0	2	58										1969-1979	Per 1 anno lavaggio avsche inchiostro con acetone			NO	CUCITO E UNCINETTO	1980-2005	1980	2005								0	0													NO
2	107	7		CONTROLLO	0	2	74										1959-1992		1952-1959		NO												0	0													SI	1	41
2	108	8		CONTROLLO	0	2	58										1977-1985	Programmatore e analista			NO												0	0													NO
2	109	38	2007	CASO	1	1	69	Sensazione di testa leggera	NO	SI	SI	SI	SI		SX		2000-2007		1962-2000	Riparazioni macchine elettriche industriali	NO												0	0													NO
2	110	19	2004	CASO	1	2	70	Stanchezza	NO	SI	NO	NO	NO	Stage 3	DX	Cuce e taglia le pelli	1950-1969				NO												0	0													NO
2	111	6	2001	CASO	1	2	72		SI	NO	NO	NO	SI	Stage 4	SX		1960-1966	Coltivazione grano			NO												0	0													NO
2	112	23		CONTROLLO	0	1	72										1970-1993	Conducente	1950-1970		NO												7.8	1	SI	15	67	3	NO				NO				NO
2	113	41		CONTROLLO	0	2	68														NO	RICAMO SU SETA	2000-2011	2000	2011								0	0													NO
2	114	42	2010	CASO	1	2	69		SI	SI	NO	NO	NO	Stage 1	SX		1967-2009				NO												7.5	1	SI	22	52	5	NO				NO				NO
2	115	10	2006	CASO	1	2	50	Bradicinesia	SI	NO	NO	NO	SI	Stage 2	SX		1993-2003		1989-1993		NO	SPORT	1978-2012	1978	2012								0	0													NO
2	116	19	2007	CASO	1	1	73	Mal di testa	NO	SI	NO	NO	NO	Stage 3	SX		1986-2005	Trattamento delle pellicon sale e naftalina	1970-1986		NO	AGRICOLTORE	1990-1995	1990	1995	RURALE						DAL 1940 AL 1968 A CONTATTO CON LE PELLI TRATTATE	42	3	SI	18	60	20	NO				NO				SI	2	30
2	117	44		CONTROLLO	0	2	59									Amministrazione					NO	VOLONTARIATO OSPEDALE	1998-2012	1998	2012	RURALE	AUTISTA - BARELLIERA AMBULANZE	1988-1998	1988	1998	RURALE		21	2	SI	17	59	10	NO				NO				NO
2	118	43		CONTROLLO	0	2	66														NO	TENNIS	1985-2012	1985	2012								9.3	1	SI	35	66	6	NO				NO				SI	3	23
2	119	2	2010	CASO	1	1	68		SI	NO	NO	SI	NO	Stage 2	SX		1971-1973				NO	PALESTRA	1975-2010	1975	2010								5	1	SI	25	45	5	NO				NO				SI	3	15
2	120	18	2002	CASO	1	1	68	Sensazione scariche elettriche su dita e spalla sin	NO	NO	NO	SI	NO	Stage 3	SX		1984-2007		1970-1984	Fisica nucleare	SI	GIARDINAGGIO	1975-2000	1975	2000							USO DI PRODOTTI CHIMICI PER PIANTE	8.5	1	SI	14	48	5	NO				NO				SI	2	8
2	121	48	2005	CASO	1	2	68		SI	NO	SI	SI	SI	Stage 2	DX						SI	GIARDINAGGIO	1937-2012	1937	2012	RURALE						CONTATTO CON PESTICIDI E CONCIMI	0	0													SI	24	6
2	122	45	2005	CASO	1	2	74		SI	SI	SI	SI	NO	Stage 2.5	DX						NO												0	0													SI	6	20
2	123	30	2000	CASO	1	1	71		SI	SI	NO	NO	NO	Stage 3	SX		1966-1996				SI	GIARDINAGGIO	1980-2001	1980	2001	URBANA						USO DI CONCIMI	0	0													SI	5	25
2	124	34		CONTROLLO	0	2	65										1971-2005				NO												12.5	2	SI	25	50	10	NO				NO				SI	6	1
2	125	67	2009	CASO	1	2	63	Problemi di scrittura	SI	SI	SI	SI	SI	Stage 2.5	DX		1940-2007				NO												0	0													NO
2	126	26	2010	CASO	1	1	74	Rigidità mano dx	NO	NO	NO	NO	NO	Stage 2	DX		1968-1994				NO												27.45	2	SI	13	74	9	NO				NO				NO
2	127	17	2003	CASO	1	1	57		SI	SI	SI	NO	SI	Stage 3	SX		1990-2003	Custode di un palazzo	1973-1990		SI	GIARDINAGGIO	1990-2003	1990	2003	RURALE						USO DI PESTICIDI	0	0													SI		8
2	128	15	2011	CASO	1	2	49	Dolore alla spalla sin.	SI	NO	SI	NO	SI		DX		2005-2007		1975-1990		NO												2.2	1	SI	15	26	4	NO				NO				SI	3	25
2	129	28	2011	CASO	1	2	74		SI	SI	SI	NO	SI		SX		1964-1992				NO												0	0													SI	2	30
2	130	17	1993	CASO	1	1	64	Rigidità	NO	NO	NO	SI	SI	Stage 3	SX	Pediatra					NO	FALEGNAMERIA - GIARDINAGGIO	1998-2012	1998	2012	URBANA							5.75	1	SI	17	40	5	NO				NO				NO
2	131	34	2009	CASO	1	1	71		SI	NO	NO	NO	NO	Stage 3	SX		1962-1996	Responsabile crediti per giornali e partiti			NO												0	0													SI	3	11
2	132	28	2007	CASO	1	2	54	Dolore braccio sin.	NO	NO	NO	NO	NO	Stage 3	SX	Insegnante	1977-2005	Impiegata amministrativa			NO	DANZA. MUSICA, BRICOLAGE, PITTURA											13	2	SI	17	30	20	NO				NO				SI	1	15
2	133	34	2010	CASO	1	1	64	Sbandamenti	SI	SI	SI	NO	NO	Stage 2	DX		1974-1999	idraulico	1965-1974		NO												5.5	1	SI	18	40	5	NO				NO				SI	3	39
2	134	39		CONTROLLO	0	2	56														NO												22.55	2	SI	15	56	11	NO				NO				SI	4	17
2	135	21	2006	CASO	1	2	60	Rallentamento	SI	SI	SI	SI	NO	Stage 3	DX		1985-2012	Commessa	1975-1985	Amministratore	NO												0	0													SI	30	3
2	136	34		CONTROLLO	0	1	54									Economo					NO												0	0													SI	10	30
2	137	30	2008	CASO	1	1	67	Impaccio gamba dx	NO	NO	NO	SI	SI		DX		1970-2000	Capo tecnico	1964-1970		NO												0	0													SI	8	27
2	138	36		CONTROLLO	0	2	64										1966-2002	Contabile			NO												15	2	SI	18	48	10	NO				NO				SI	6	23
2	139	36	2011	CASO	1	1	70		SI	SI	NO	NO	SI		DX		1967-2003	Insegnante di lettere			NO	AGRICOLTURA	1973-2012	1973	2012	URBANA							0	0													NO
2	140	44		CONTROLLO	0	2	63														NO	AGRICOLTURA	1971-2012	1971	2012								0	0													SI	4	23
2	141	5	2005	CASO	1	2	47	Rigidità braccio sin.	NO	NO	NO	NO	NO	Stage 2.5	SX	Assistente amministrativo					NO												8.1	1	SI	20	47	6	NO				NO				SI	5	40
2	142	53		CONTROLLO	0	1	72										1952-2005				NO												51	3	SI	8	25	60	NO				NO				SI	6	20
2	143	29	1999	CASO	1	1	76		SI	NO	SI	NO	SI		SX		1979-2002	Manutenzione stradale	1950-1979		NO	AGRICOLTURA	1940-1955	1940	1955								0	0													SI	3	20
2	144	40	2009	CASO	1	1	72		SI	SI	SI	SI	NO		SX		1960-2000	Dirigente amministrativo			NO												0	0													NO
2	145	36	2001	CASO	1	2	68		NO	NO	SI	NO	NO		SX						NO												0	0													SI	8	40
2	146	31	2001	CASO	1	1	65		SI	SI	NO	NO	SI		SX		1970-2011				NO												0	0													SI	12	38
2	147	47		CONTROLLO	0	2	73										1953-2000				NO												0	0													NO
2	148	38		CONTROLLO	0	2	61														NO												43	3	SI	18	61	20	NO				NO				SI	8	24
2	149	30		CONTROLLO	0	1	61										1977-2007	Insegnante di matematica			NO												0.45	1	SI	18	21	3	NO				NO				SI	8	5
2	150	37		CONTROLLO	0	2	79										1954-1991				NO												17.5	2	SI	25	60	10	NO				NO				SI	5	39
2	151	35	2006	CASO	1	1	62		SI	SI	SI	NO	SI	Stage 2	SX		2004-2008		1969-2004	Tecnico Impianti Interni Speciali (IIS)	NO												0	0													SI	3	4
2	152	39	2005	CASO	1	2	65		SI	SI	NO	NO	NO	Stage 1.5	SX						NO												0.1	1	SI	18	19	2	NO				NO				SI	4	30
2	153	27	2009	CASO	1	1	43	Astenia	SI	NO	NO	NO	NO	Stage 2	DX	Contatto con Eternit e polveri varie					NO												0	0													SI	3	1
2	154	21		CONTROLLO	0	2	40									Operatrice su Computer					NO	GIARDINAGGIO	1987-2012	1987	2012	RURALE						CONTATTO CON CONCIMI	0	0													SI	6	22
2	155	21	2012	CASO	1	1	66		SI	SI	NO	NO	NO	Stage 1	DX		1970-1991	Motorista, esposto ad amianto	1965-1970		NO												0	0													NO
2	156	39	1999	CASO	1	2	68		NO	NO	SI	NO	NO	Stage 3	DX						NO												4.3	1	SI	25	68	2									SI	8	43
2	157	49		CONTROLLO	0	1	70										1956-2005	Falegname			NO												38	3	SI	12	50	20	NO				NO				SI	2	71
2	158		2009	CASO	1	2	61		SI	NO	SI	NO	SI	Stage 2.5	DX		1960-1990	Portantina			NO												4.6	1	SI	15	61	2	NO				NO				SI	3	30
2	159	33		CONTROLLO	0	1	64										1973-2006	Commesso	1959-1973	Tipografo, litografo - Uso di piombo ed inchiostri	NO	FALEGNAMERIA	1987-2012	1987	2012	URBANA						USO DI COLLA VINILICA, POLVERI DI LEGNO	19	2	SI	16	35	20	NO				NO				NO
2	160	42		CONTROLLO	0	2	62														NO	DECOUPAGE	2002-2012	2002	2012	URBANA							20.5	2	SI	18	59	10	NO				NO				NO
2	161	45	2012	CASO	1	1	66	Rallentamento motorio e mentale	SI	SI	SI	NO	SI		DX		1965-2010	Ufficio EUR con amianto sul soffitto			NO												3.75	1	SI	20	35	5	NO				NO				SI	6	20
2	162	21		CONTROLLO	0	2	59									Riordino aule	1970-1991				NO												0	0													SI	2	17
2	163	43		CONTROLLO	0	2	74										1957-2000				NO												0	0													SI	5	17
2	164	20	2007	CASO	1	2	80		NO	NO	SI	NO	NO		SX		1980-2000				NO												8.25	1	SI	20	75	3	NO				NO				SI	8	10
2	165	27	2000	CASO	1	1	57		SI	NO	NO	NO	NO		SX						SI	ATTIVITà AGRICOLA	1975-2012	1975	2012							ESPOSTO A PESTICIDI	0	0													NO
2	166	38	2003	CASO	1	2	72		SI	NO	SI	NO	NO		SX		1959-1997				NO												5.7	1	SI	15	72	2	NO				NO				NO
2	167	39	2006	CASO	1	1	71		NO	NO	NO	NO	NO	Stage 3	SX		1965-2004	Disegnatore tecnico	1960-1978		SI	PITTORE EDILE	1961-1964	1961	1964							CONTATTO CON VERNICI ANTIGRAFFIO PROBABILMENTE TOS	0	0													SI	2	18
2	168	14	2007	CASO	1	1	51		NO	NO	NO	NO	SI	Stage 1.5	DX		1989-1993		1984-1989	Controllo produzione	NO												16.575	2	SI	12	51	8.5	NO				NO				NO
2	169	13		CONTROLLO	0	2	48									Amministrativa	1984-1997	Amministrativa			NO												11.9	2	SI	14	48	7	NO				NO				SI	6	49
2	170	30		CONTROLLO	0	2	56									Raccolta olive					NO												0	0													NO
2	171	47		CONTROLLO	0	2	76										1953-2000				NO												0	0													SI	2	30
2	172	9		CONTROLLO	0	2	53									Lavoro ai terminali	1976-1985				NO												4.25	1	SI	14	31	5	NO				NO				SI	5	6
2	173	3		CONTROLLO	0	2	39									Operaia generica	1995-1998				NO												0	0													SI	6	21
2	174	27	2006	CASO	1	1	63		NO	NO	NO	NO	NO	Stage 3	DX		1979-2010		1965-1979		SI	PITTORE	1983-2012	1983	2012							NEL TEMPO LIBERO PITTORE EDILE - VERNICI, SOLVENTI	25	2	SI	15	40	20	NO				NO				SI	2	6
2	177	13	2006	CASO	1	1	56		NO	NO	NO	NO	NO	Stage 2	SX	Motociclista	1972-1985	Tecnico laboratorio - contatto cloruro polivinile			NO												2	1	SI	18	20	20	NO				NO				NO
2	178	28	2011	CASO	1	1	72		SI	NO	NO	NO	NO	Stage 1.5	DX		1970-1998		1968-1970		NO														NO		72		SI	20		4	NO				NO
2	179	46	1998	CASO	1	2	67		NO	NO	NO	SI	NO	Stage 3	SX		1952-2012				NO												1	1	SI	26	36	2	NO				NO				SI	3	20
2	180	3	2008	CASO	1	1	43		NO	NO	SI	NO	SI	Stage 2	SX		1986-1989	Tecnico di laboratorio chimico	1986-1989		NO												0	0													SI	5	25
2	181	5		CONTROLLO	0	2	72										1957-1962				NO												25	2	SI	18	43	20	NO				NO				SI	2	40
2	182	32		CONTROLLO	0	2	88										1952-1984	Lavoro amministrativo con due missioni all'estero	1939-1952	Segretaria	NO												19	2	SI	16	54	10	NO				NO				NO
2	183	38		CONTROLLO	0	2	57														NO												0	0													NO
2	184	20		CONTROLLO	0	2	72										1960-1980				NO												6.9	1	SI	17	40	6	NO				NO				SI	5	2
2	185	2		CONTROLLO	0	2	73										1960-1962				NO												22.5	2	SI	15	60	10	NO				NO				SI	4	22
2	186	8		CONTROLLO	0	2	54										1988-1996		1985-1988		SI	COLTIVATRICE PIANTE GRASSE	1980-1996	1980	1996		ATTIVITà DI LABORATORIO	1977-1982	1977	1982		CONTATTO OCCAS. CIANURO POTASSIO DURANTE STUDI	32.25	3	SI	11	54	15	NO				NO				SI	15	23
2	187	32	2001	CASO	1	1	65		SI	NO	NO	NO	SI	Stage 3	SX		1969-2005	Controllo boschi			NO	GIARDINAGGIO	1952-2000	1952	2000	URBANA						OCCASIONALE UTILIZZO DI CONCIMI CHIMICI	7.5	1	SI	10	25	10	NO				NO				SI	3	8
2	188	20	2002	CASO	1	1	54	Dolore spalla destra	SI	SI	NO	SI	SI	Stage 3	DX		1982-2004	Realizz. monti erbosi - Uso di Raondop (glifosate)	1980-1982		NO												38	3	SI	6	44	20	SI	25	27	0.5	NO				SI	1	18
2	189	53	2007	CASO	1	2	80	Disturbi dell'equilibrio	SI	SI	SI	SI	SI	Stage 4	SX		1947-2000				NO												0	0													SI	2	17
2	190	20	2009	CASO	1	1	84		SI	SI	NO	NO	NO	Stage 2	SX	Gesione, progett. e realizz. Edicole	1942-1962	Lavorazione artigianale del ferro			NO												0	0													SI	1	10
2	191	52	2010	CASO	1	2	73		SI	NO	NO	NO	NO	Stage 2	DX						NO												0	0													NO
2	192	27	2002	CASO	1	1	79		SI	NO	NO	SI	NO	Stage 3	SX		1975-2005		1957-1975	Manovratore mezzi meccanici in cantiere	NO												37	3	SI	21	58	20	NO				NO				NO
2	193	45		CONTROLLO	0	1	69										1961-2006				NO												12.5	2	SI	18	68	5	NO				NO				SI	3	18
2	194	38	2009	CASO	1	1	67		NO	SI	SI	NO	NO		SX		1959-1997	esposizione a pesticidi			NO												0	0													NO
2	195	48	1998	CASO	1	1	76		SI	NO	SI	SI	NO	Stage 4	DX						NO												65	3	SI	10	75	20	NO				NO				NO
2	196	17		CONTROLLO	0	1	43										1988-2005				NO												0	0													SI	8	2
2	197	10		CONTROLLO	0	2	45										1989-1999				NO												0	0													SI	2	26
2	198	4		CONTROLLO	0	2	50										1980-1984	Esposizione a Cromalin			NO												32	3	SI	18	50	20	NO				NO				NON RISPONDE
2	199	31	2000	CASO	1	1	73		NO	NO	NO	NO	SI		SX		1969-2003	Economo e uff. stato civile del comune			NO												0	0													NO
2	200	32		CONTROLLO	0	2	60									Amministrativa					NO												0	0													NO
2	201	28		CONTROLLO	0	2	56														NO												18	2	SI	20	56	10	NO				NO				SI	2	15
2	202	42		CONTROLLO	0	2	63										1969-2011				NO												45	3	SI	18	63	20	NO				NO				SI	6	35
2	203	26	2009	CASO	1	1	64		SI	SI	SI	NO	SI	Stage 1.5	DX		1983-2009	Cooperazione allo sviluppo	1975-1983		NO												41	3	SI	17	58	20	NO				NO				SI	6	35
2	204	42	2007	CASO	1	1	80		NO	NO	SI	NO	SI	Stage 2.5	SX		1956-1998				NO												52	3	SI	25	77	20	NO				NO				NO
2	205	11	2003	CASO	1	1	55		SI	NO	NO	NO	NO	Stage 2.5	DX		1991-2002				SI	RIVESTIMENTO MOBILO CON BOSTIC	1991-2001	1991	2001								22	2	SI	8	30	20	NO				NO				SI	3	32
2	206	47	2002	CASO	1	2	74	Rallentamento motorio e disturbo dell'equilibrio	NO	NO	NO	NO	NO		DX						NO												0	0													SI	1	50
2	207	36	2002	CASO	1	1	71		SI	NO	NO	NO	NO	Stage 3	SX		1966-2006				NO												0	0													NO
2	208	42	1994	CASO	1	2	88	Rigidità collo	NO	SI	SI	NO	SI	Stage 4	DX		1943-1985	Relazioni esterne			NO												0	0													NO
2	209	34	2011	CASO	1	2	65	Dolori, rigidità	SI	SI	SI	NO	SI	Stage 1	SX		1973-2007				NO												27.95	2	SI	18	61	13	NO				NO				SI	3	50
2	210	40	2008	CASO	1	1	64	Rallentamentoo	SI	SI	SI	NO	NO	Stage 3	SX		1968-2010	Funzioni direttive			SI	CONTATTO CON LA BENZINA	1980-1986	1980	1986	URBANA							0.1	1	SI	30	32	1	NO				SI	20	22	2	SI	20	10
2	211	48	2008	CASO	1	1	80	Problemi di equilibrio	SI	SI	NO	NO	NO	Stage 2	SX						NO												0	0													SI	21	30
2	212			CONTROLLO	0	2	74										1958-1986				SI	GIARDINAGGIO	1970-2012	1970	2012							CONTATTO CON CONCIMIE ALTRE SOSTANZE	0	0													SI	8	18
2	213	37	1998	CASO	1	2	73	Rigidità, perdita equilibrio	SI	SI	NO	NO	NO	Stage 3	SX		1958-1995				NO												0.3	1	SI	17	19	3	NO				NO				SI	10	45
2	214	33		CONTROLLO	0	1	69										1967-2000				NO												0	0													NO
2	215	39		CONTROLLO	0	1	66										1972-2011				NO	LETTURA E PASSEGGIO	1970-2012	1970	2012								0	0													SI	3	9
2	216	37	2003	CASO	1	2	67	Scrittura alterata	SI	SI	NO	NO	SI	Stage 3	DX		1966-2009				NO												0	0													SI	2	20
2	217	22		CONTROLLO	0	1	61										1982-1990		1975-1982	saldatore	NO	PESCA	1980-2012	1980	2012								17.25	2	SI	19	42	15	NO				NO				SI	8	4
2	218	41	2003	CASO	1	1	67	Braccio non oscillante durante la deambulazione	NO	NO	NO	SI	NO		SX		1962-2009		1957-1962		NO												0	0													SI	5	25
2	219	14		CONTROLLO	0	1	50										1998-2001		1989-1998		NO												0	0													SI	2	28
2	220	32	2002	CASO	1	1	74	Alterazione scrittura	NO	NO	SI	SI	NO		SX		1970-2002		1965-1970		NO												22	2	SI	18	40	20	NO				NO				SI	2	24
2	221	32	2011	CASO	1	1	70	Rigidità braccio sinistro	NO	SI	SI	NO	SI		SX		1979-2012	Responsabile import-export			NO												2.5	1	SI	24	29	10	NO				NO				NO
2	222	26		CONTROLLO	0	2	59										1973-1999	Amministrativa			NO												1	1	SI	22	24	10	NO				NO				SI	1	20
2	223	11		CONTROLLO	0	2	61										1998-2009	Ambulante con banco			NO												0	0													SI	5	20
2	224	48		CONTROLLO	0	2	67														NO												0	0													NO
2	225	4		CONTROLLO	0	2	59										1973-1977	Addetta catena di montaggio	1970-1973		NO												10	1	SI	20	40	10	NO				NO				NO
2	226	36	2002	CASO	1	1	77		SI	SI	SI	SI	SI	Stage 2.5	DX		1961-1997		1960-1961		NO												4	1	SI	15	35	4	NO				NO				NO
2	227	50		CONTROLLO	0	2	74														NO												0	0													SI	1	20
2	228	3	2003	CASO	1	2	62		SI	SI	NO	NO	SI	Stage 2.5	DX		1988-1991				NO												0	0													SI	8	7
2	229	12	2009	CASO	1	2	67		SI	SI	NO	SI	SI		DX		1982-1994	Cassiera			NO												0	0													SI	10	30
2	230	61	2005	CASO	1	1	81	Rallentamento	NO	NO	SI	NO	SI	Stage 2	SX						NO												1.5	1	SI	15	25	3	NO				NO				NO
2	231	41	2001	CASO	1	2	70		SI	SI	SI	SI	SI		SX						NO	GIARDINAGGIO	1962-2012	1962	2012	URBANA	UNCINETTO	1962-2012	1962	2012		CONTATTO CON CONCIMI	0	0													NO
2	232	44	2008	CASO	1	1	81	Disturbi della deambulazione	SI	SI	SI	SI	SI		DX		1948-1992	Ingegnere meccanico			NO												26	2	SI	18	44	20	SI	18	44	1	SI	18	44	1	NO
2	233	30	2011	CASO	1	1	76		NO	SI	SI	NO	SI		SX		1977-2007				NO												30	2	SI	20	50	20	NO				NO				SI	4	20
2	234	16		CONTROLLO	0	2	40														SI	DISEGNO	1980-2012	1980	2012	URBANA						CONTATTO CON PESTICIDI	0	0													NO
2	235	30		CONTROLLO	0	1	84										1968-1998				NO												9.8	1	SI	17	45	7	NO				NO				NO
2	236	18		CONTROLLO	0	1	52									Amministratore unico					NO														NO		52		SI	34		1.5	NO				SI	8	7
2	237	26	2007	CASO	1	2	48		SI	NO	NO	NO	NO	Stage 2	SX						NO												0	0													SI	2	30
2	238	6	2006	CASO	1	1	55		NO	NO	NO	SI	NO	Stage 2	DX	Amministrativo	1974-1980	Assistenza macchinari ufficio			NO												0	0													NO
2	239	34		CONTROLLO	0	2	53														NO												0	0													NO
2	240	29	2002	CASO	1	1	69		NO	NO	SI	NO	SI	Stage 3	SX		1973-2006				NO												0	0													NO
2	241	35	2008	CASO	1	1	62		SI	NO	NO	NO	NO	Stage 2	DX		1973-2008		1970-1973	Riparazione apparecchi TV	NO											1973 ESPOS. COLLA PANNELLI ISOLAMENTO ACUSTICO	10	1	SI	20	30	20	NO				NO				SI	5	8
2	242	28		CONTROLLO	0	2	72										1977-2005		1959-1977		NO												15.6	2	SI	30	54	13	NO								SI	2	21
2	243	30	2008	CASO	1	2	77		SI	NO	NO	NO	NO	Stage 2	SX		1967-1997	Insegnante di scienze naturali	1959-1963	Ricerche sulle malattie delle piante	NO												0	0													SI	4	6
2	244	37		CONTROLLO	0	1	83										1955-1992	Dirigente	1951-1955	Libera professione	NO												10	1	SI	18	38	10	NO				NO				NO
2	245	37	2006	CASO	1	1	75		NO	NO	NO	SI	NO	Stage 3	SX		1960-1997	Direttore di area			NO												26.25	2	SI	23	44	25	NO				NO				SI	2	24
2	246	15	2007	CASO	1	2	72	Rallentamento motorio, dolore dorsale	NO	NO	SI	SI	NO	Stage 2	SX		1967-1982	Reparto amministrativo			NO												5	1	SI	20	30	10	NO				NO				SI	3	15
2	247	31	1994	CASO	1	1	73	Rallentamento motorio	NO	SI	NO	SI	SI	Stage 3	SX		1963-1995		1960-1963		NO												61	3	SI	12	73	20	NO				NO				NO
2	248	31		CONTROLLO	0	2	55									Preparazioni galeniche					NO												0	0													SI	4	25
2	249	26		CONTROLLO	0	1	61										1981-2007				NO												15.75	2	SI	19	40	15	SI	59		2	NO				NO
2	250	46		CONTROLLO	0	2	65														NO												0	0													NO
2	251	29	2005	CASO	1	1	68		NO	NO	NO	NO	NO	Stage 2.5	SX		1976-2005		1963-1976		NO												0	0													NO
2	252	16		CONTROLLO	0	1	57										1974-1990				NO												0	0													NO
2	253	2		CONTROLLO	0	2	54									Lavoro d'ufficio	1980-1982	Lavoro d'ufficio	1976-1980	Lavoro d'ufficio	NO												0	0													NO
2	254	9	2004	CASO	1	1	87		SI	SI	SI	NO	NO	Stage 2.5	SX		1975-1984				NO												50	3	SI	20	70	20	NO				NO				NO
2	255	35	2003	CASO	1	2	64		NO	NO	NO	SI	NO	Stage 2.5	DX						NO												0	0													SI	2	20
2	256	20		CONTROLLO	0	1	64										1982-2002		1962-1982	Commercio calzature	NO												74	3	SI	16	53	40	NO				NO				NO
2	257	37		CONTROLLO	0	1	78										1958-1995		1956-1958	Lavorava presso lo scalo. Esposto gas scarico aere	NO												42	3	SI	21	63	20	NO				NO				NO
2	258	28	2010	CASO	1	1	74		SI	NO	NO	SI	NO	Stage 1.5	DX		1969-1997		1950-1969		NO												93	3	SI	12	74	30	NO				NO				SI	4	40
2	259	23		CONTROLLO	0	2	57										1984-1989		1974-1984		NO											ILLUMINAZIONE A PETROLIO NEI PRIMI 7 ANNI DI VITA	0	0													SI	10	20
2	260	34	2011	CASO	1	1	66	Rigidità arti superiori e inferiori sin. Bradicinesia arti superiori destra	SI	NO	NO	NO	NO	Stage 1.5	SX		1974-2008				NO												0	0													SI	4	38
2	261	46		CONTROLLO	0	2	71										1954-2000				NO												80.5	3	SI	13	59	35	NO				NO				SI	6	42
2	262	46		CONTROLLO	0	2	74										1965-2011	Raccolta sentenze civili e penali cassazione	1960-1965		NO												0	0													SI	4	43
2	263	10	2011	CASO	1	1	44	Rigidità arti inferiori sin	NO	NO	SI	NO	NO		DX		2000-2010	Volantinaggio, negozio telefonia, call center			NO												0	0													NO
2	264	34		CONTROLLO	0	2	63										1967-2001				NO												0	0													SI	3	30
2	265	7	1996	CASO	1	2	64	Rigidità braccio dx	NO	SI	NO	NO	NO		bilaterale		1964-1971				NO												0.9	1	SI	24	30	3	NO				NO				SI	1	50
2	266	39		CONTROLLO	0	1	66									Chirurgo - continua ad operare	1969-2008				NO												7.2	1	SI	18	66	3	NO				NO				NO
2	267	43	2008	CASO	1	1	63		SI	NO	NO	NO	NO	Stage 2	SX		1964-2007				NO												51	3	SI	20	54	30	NO				NO				SI	2	30
2	268	35	2011	CASO	1	2	71		SI	SI	NO	SI	NO	Stage 2	DX		1963-1998	Insegnante di disegno			NO												0	0													NO
2	269	34		CONTROLLO	0	1	64										1985-2008	Responsabile credito e resp. Commerciale	1974-1985		NO												32.25	3	SI	21	64	15	NO				NO				NO
2	270	42		CONTROLLO	0	2	60														NO												0	0													SI	8	7
2	272	48		CONTROLLO	0	2	63														NO												0	0													NO
2	273	23	1998	CASO	1	1	69		SI	SI	SI	NO	SI		DX		1975-2005				SI	COSTRUISCE MACCHINE PER FARE I CAMBI DELLE AUTOMOB	1955-2012	1955	2012							VERNICI, VELENI	0.2	1	SI	20	22	2	NO				NO				NO
2	274	40	1995	CASO	1	1	68	Lentezza	SI	SI	SI	SI	SI	Stage 3	DX		1955-2010				NO												7.5	1	SI	15	30	10	NO				NO				SI	8	20
2	275	67	2010	CASO	1	2	85	Rallentamento	NO	NO	NO	SI	SI	Stage 2.5	SX		1942-2009	Contatto con concimi, veleni			NO												0	0													SI	4	40
2	276	47	2009	CASO	1	1	69		NO	NO	NO	NO	SI	Stage 2.5	SX						SI	TIPOGRAFIA	1962-2012	1962	2012							CONTATTO CON PIOMBO E ACIDI PER LE PELLICOLE	22	2	SI	16	38	20	NO				NO				NO
2	277	17	2004	CASO	1	2	60	Molta stanchezza, testa sfasata	SI	NO	SI	SI	SI		DX		1989-2010		1972-1989	Contabile	NO												0	0													SI	3	5
2	278	31	2008	CASO	1	2	65		SI	NO	SI	SI	SI	Stage 2	SX		1972-2003				SI	GIARDINAGGIO	1957-2012	1957	2012	RURALE							0.3	1	SI	18	20	3	NO				NO				NO
2	279	20	2006	CASO	1	1	59	Rallentamento alle gambe	NO	SI	SI	SI	SI	Stage 2.5	DX		1970-1990		1990-2010		SI	AGRICOLTORE	1990-2000	1990	2000	RURALE						CONCIMI CHIMICI	0	0													SI	8	20
2	280	22	2007	CASO	1	2	70	Rallentamento arti inferiori	NO	SI	SI	SI	SI	Stage 1	SX		1961-1983				SI	PULIZIA CASA										USO DETERGENTI TOSSICI	0	0													NO
2	281	29		CONTROLLO	0	2	54										1974-2003				NO												7.5	1	SI	15	30	10	NO				NO				SI	2	24
2	282	31	2008	CASO	1	1	58	Difficoltà nella scrittura	NO	NO	SI	NO	SI	Stage 2.5	DX		1977-2010	Magazziniere	1969-1977	Fotoincisore	NO												4.05	1	SI	31	58	3	NO				NO				SI	5	26
2	283	31	2008	CASO	1	1	63		NO	NO	SI	SI	NO	Stage 2	SX		1972-2003		1970-1972		NO												35	3	SI	18	53	20	NO				NO				NO
2	284	27	2007	CASO	1	2	73		NO	NO	NO	NO	SI	Stage 3	DX	Commerciante					NO												6.5	1	SI	60	73	10	NO				SI				SI	5	40
2	285	38		CONTROLLO	0	2	66									Prof. di lettere					NO												0	0													NO
2	286	41	2007	CASO	1	1	82	Bradicinesia	NO	SI	SI	NO	SI		SX		1964-2005		1955-1964	Consigliere direttivo	NO												0	0													NO
2	287	45	2006	CASO	1	2	79	Lentezza	SI	NO	SI	NO	SI		DX		1953-1998				NO												3	1	SI	20	30	6	NO				NO				SI	6	50
2	288	32	2004	CASO	1	1	75		SI	SI	NO	NO	NO		DX		1998-2004	(Ha abitato vicino a centrale nucleare)	1966-1998	Dirigente di III livello	NO												4.5	1	SI	40	46	15	NO				NO				NO
2	289	10	1991	CASO	1	1	63		NO	SI	NO	NO	NO		DX		1968-1978	Direttore amministrativo			NO												0	0													NO
2	290	40	2011	CASO	1	1	64	Dolore articolare	SI	NO	NO	NO	NO		SX						NO												20	2	SI	15	35	20	NO				NO				SI	6	20
2	291	36	2010	CASO	1	2	58		SI	NO	SI	NO	SI	Stage 3	DX						NO												9	1	SI	18	36	10	NO				NO				SI	3	6
2	292	6		CONTROLLO	0	1	45									Vigile permanente operativo	1993-1999	Stampa schede memoria con macchinari			NO												3.75	1	SI	20	45	3	NO				NO				NO
2	293	2	2004	CASO	1	2	42		SI	NO	NO	NO	NO	Stage 2	DX		1987-1989				NO												0	0													SI	2	20
2	294	15	2011	CASO	1	1	51		SI	NO	NO	NO	NO	Stage 2.5	DX	Geologo	1989-2004				NO												0	0													NO
2	295	28	2009	CASO	1	2	71		SI	NO	NO	NO	NO	Stage 2	SX		1969-1997				NO												0	0													NO
2	296	51	2005	CASO	1	2	80		NO	SI	NO	NO	SI	Stage 2.5	DX						NO												16	2	SI	16	80	5	NO				NO				SI	3	20
2	297	17	2000	CASO	1	2	63		NO	NO	NO	NO	NO		DX		1983-2009		1981-1983		NO												3.5	1	SI	16	30	5	NO				NO				SI	3	40
2	298	1	2010	CASO	1	2	44		SI	NO	NO	NO	NO		DX		1986-1987				NO												0	0													NO
2	299	13		CONTROLLO	0	2	50										1980-1993				NO												0	0													SI	4	20
2	300	33	2000	CASO	1	1	74		SI	NO	SI	NO	NO	Stage 2.5	DX		1963-1996		1941-1963		NO												0	0													NO
2	301	44		CONTROLLO	0	1	58									Artigiano - Perforatore pozzi					NO												55	3	SI	14	58	25	NO				NO				NO
2	302	6	2010	CASO	1	1	70		NO	NO	SI	NO	NO		DX		2000-2002		1994-2000	Direttore Servizio Ministero Interni	NO												0	0													SI	5	10
2	303		2007	CASO	1	2	53		SI	NO	SI	NO	NO	Stage 2	SX	1 anno - non ricorda quando		1 anno - non ricorda quando			NO												14	2	SI	14	49	8	NO				NO				SI	3	10
2	304	42	2007	CASO	1	2	67		SI	NO	NO	NO	NO	Stage 1.5	SX						NO												8.5	1	SI	18	35	10	NO				NO				SI	5	1
2	305	35	2007	CASO	1	2	77	Perdita di appetito	SI	SI	SI	SI	NO		SX		1955-1990	Coordinatrice gruppo di telefoniste			NO	GIARDINAGGIO	1966-2012	1966	2012	URBANA						USO DI ANTICRITTOGAMICI	0	0													NO
2	306	33	2012	CASO	1	1	67	Capogiri, mal di testa e impaccio motorio	NO	SI	NO	SI	NO		DX		1979-2012	Direttore marketing			NO												70	3	SI	15	50	40									SI	1	28
2	307	42	2003	CASO	1	1	65	Impaccio motorio ed instabilità	NO	NO	NO	SI	NO	Stage 2.5	DX						NO	LAVORAZIONE DEL LEGNO	2002-2012	2002	2012	URBANA							30	2	SI	20	40	30									SI	3	10
2	308	21	1993	CASO	1	1	71		SI	NO	NO	NO	NO		SX	Produttore agricolo	1969-1990	Incollatore di scarpe			NO												0	0													NO
2	309	40	2008	CASO	1	1	82	Difficoltà nella scrittura	NO	SI	NO	SI	NO		SX		1956-1996	Specialista in pediatria e igiene pubblica			SI	AGRICOLTURA	1996-2012	1996	2012	RURALE						USO DI PESTICIDI	0	0													NO
2	310	13	2003	CASO	1	2	65		SI	NO	NO	NO	SI		SX		1955-1968				NO												12.5	2	SI	15	65	5									SI	12	60
2	311	35	2007	CASO	1	2	78		SI	SI	NO	NO	SI	Stage 2	DX		1976-1990		1950-1985		NO												0	0													SI	2	30
2	312	7	2005	CASO	1	2	65		SI	SI	NO	NO	NO	Stage 3	DX		1998-2011	Amministrativa	1973-1998	Amministrativa	NO												0	0													SI	4	43
2	313	29	2007	CASO	1	1	72	Piegamento in avanti; non oscillazione braccio sinistro	SI	SI	NO	SI	NO	Stage 2.5	SX		1966-1995	Sistemista (radar, calcolatori)			NO												0	0													NO
2	314	6		CONTROLLO	0	2	65										1968-1974				NO												0	0													SI	4	24
2	315	39		CONTROLLO	0	2	73										1960-1999				NO												0	0													NO
2	316	20	2009	CASO	1	1	76	Riduzione di forza - Stanchezza e sbandamenti	NO	NO	NO	NO	NO	Stage 3	SX		1975-1995	Linee Provincia di Roma e di Rieti	1962-1975	Linee urbane Roma	NO												3.5	1	SI	17	18	70	NO				NO				SI	1	16
2	317	20		CONTROLLO	0	2	70										1963-1983				NO												0	0													NO
2	318	28	2005	CASO	1	2	73	Rallentamento motorio	NO	NO	NO	SI	SI	Stage 3	DX		1977-2005		1967-1977		NO	GOLF	1983-2003	1983	2003							FERTILIZZANTI	0	0													SI	8	20
2	319	30	2006	CASO	1	2	86		NO	NO	SI	NO	NO	Stage 3	bilaterale		1971-2001				NO												28.5	2	SI	18	75	10	NO				NO				NO
2	320	23	2005	CASO	1	1	71		NO	NO	SI	NO	SI	Stage 3	SX		1957-1980				NO												45	3	SI	18	63	20	NO				NO				SI	4	50
2	321	61	2011	CASO	1	2	75		SI	SI	NO	NO	SI	Stage 2	DX						NO												21.5	2	SI	30	73	10	NO				NO				SI	3	10
2	322	30	1990	CASO	1	2	76		SI	NO	NO	NO	NO	Stage 3	SX		1960-1996				NO												0	0													NO
2	323	51	2000	CASO	1	2	74		NO	NO	SI	NO	NO	Stage 2	DX						NO												0	0													NO
2	324	33	2010	CASO	1	1	67		NO	NO	NO	NO	NO	Stage 2	SX		1969-2002				NO												0	0													NO
2	325	45		CONTROLLO	0	2	65														NO												0	0													NO
2	326	34	2003	CASO	1	1	67		NO	NO	SI	NO	SI	Stage 2	SX						NO												19	2	SI	20	58	10	SI	35	58	2	NO				NO
2	327	32	2010	CASO	1	1	71		NO	SI	SI	SI	NO	Stage 2	SX		1970-2002		1960-1970		NO												0	0													NO
2	328			CONTROLLO	0	1	78														NO												0	0													NO
2	329	31	2001	CASO	1	2	76		SI	NO	SI	NO	NO	Stage 3	DX						NO												10	1	SI	40	50	20	NO				NO				SI	4	16
2	330	28	2010	CASO	1	2	52		SI	NO	NO	NO	NO	Stage 2	SX						NO												0	0													NO
2	331	43	2009	CASO	1	2	82		SI	NO	NO	NO	NO		SX		1956-1999				NO												4.95	1	SI	17	50	3	NO				NO				SI	5	27
2	332	36	2012	CASO	1	1	73		SI	NO	SI	NO	NO	Stage 2	DX		1970-2006		1953-1970		SI	PITTORE	1975-1995	1975	1995	URBANA						CONTATTO CON VERNICI	0	0													NO
2	333	41		CONTROLLO	0	1	78										1957-1998	Prima vicesegret. Gen., poi Direttore Centro Studi			NO												15	2	SI	26	41	20	NO				NO				SI	5	30
2	334	27	2004	CASO	1	2	75		SI	NO	NO	NO	NO	Stage 2.5	SX		1963-1990				NO												3.75	1	SI	35	50	5	NO				NO				SI	4	20
2	335	25	2007	CASO	1	1	60		SI	NO	NO	NO	NO	Stage 2.5	SX	Archivio Teche Rai					NO												0.35	1	SI	25	26	7	NO				NO				SI	1	30
2	336	2	2006	CASO	1	2	69		NO	NO	SI	NO	NO	Stage 2.5	DX		1964-1966		1961-1964	Amministrazione	NO												0	0													SI	10	24
2	337	4	2006	CASO	1	1	59	Rallentamento	NO	NO	NO	NO	NO		SX	Direttore Generale	1976-1980				NO												0	0													NO
2	338	45	2005	CASO	1	2	77	Impaccio motorio	NO	SI	SI	NO	SI		DX		1955-2000				NO												0	0													NO
2	339	7	2009	CASO	1	2	77		SI	SI	NO	NO	SI	Stage 1.5	DX		1950-1957	Realizzazione pellicce			NO												1	1	SI	22	27	4	NO				NO				SI	5	30
2	340	27	2006	CASO	1	1	64		SI	NO	NO	NO	SI	Stage 2.5	SX	Odontoiatra					NO												1	1	SI	18	23	4	NO				NO				SI	5	30
2	341	47	2010	CASO	1	1	82	Difficoltà nella deambulazione e nella scrittura	NO	NO	NO	SI	NO	Stage 2	DX		1958-2005				NO												0.75	1	SI	17	22	3	NO				NO				NO
2	342	28	2006	CASO	1	1	58		NO	NO	NO	NO	NO	Stage 1	SX	Libero professionista					NO												0	0													SI	2	30
2	343	3		CONTROLLO	0	2	51									Cura e assistenza ai pazienti	1983-1986	Pulizia degli ambienti			NO												13.6	2	SI	17	51	8	NO								SI	8	20
2	344	21	2000	CASO	1	2	53		NO	NO	SI	NO	NO	Stage 3	DX						NO												0	0													NO
2	345	37	2005	CASO	1	1	71		NO	SI	SI	NO	SI	Stage 2	SX						NO												0	0													NO
2	346	17	1992	CASO	1	2	56		NO	NO	SI	NO	NO	Stage 3	SX						NO												0	0													NO
2	347	21	1991	CASO	1	2	66		SI	NO	SI	NO	SI	Stage 3	DX		1970-2010				NO												0	0													SI	5	23
2	348	40	1992	CASO	1	1	85		SI	NO	NO	NO	NO	Stage 3	SX		1952-2010				NO												0	0													NO
2	349	45	2004	CASO	1	1	52		NO	NO	NO	NO	NO	Stage 2	SX						NO												0	0													NO
2	350	27	1993	CASO	1	2	78		SI	SI	SI	NO	SI	Stage 3	SX		1961-1988				NO												0	0													NO
2	351	20		CONTROLLO	0	2	50										1990-2010				NO												17.5	2	SI	15	50	10	NO				NO				SI	4	30
2	352	35	2006	CASO	1	1	68		SI	NO	NO	SI	NO	Stage 2	DX		1966-2001	Gestione personale aeroporto			NO												0	0													NO
2	353		2009	CASO	1	1	72		SI	SI	SI	SI	SI	Stage 2	SX			Lavoro d'ufficio			NO												0	0													SI	5	26
2	354	57	2004	CASO	1	1	75		SI	SI	SI	NO	NO	Stage 3	DX		1947-2004				SI	SCENOTECNICO	1947-2004	1947	2004							CONTATTI CON RESINE, AMMONIACHE E SOLFATI	0	0													SI	4	20
2	355	24	2003	CASO	1	2	75		SI	SI	NO	NO	NO		DX		1978-2002				SI	CASALINGA					SOSTANZE DETERGENTI USATI IN MODO QUASI OSSESSIVO						0	0													SI	4	5
2	356	32	1998	CASO	1	1	72	Rigidità, bradicinesia	NO	NO	SI	NO	NO	Stage 3	SX		1966-1998				NO												12.5	2	SI	20	45	10									NO
2	357	24		CONTROLLO	0	1	74										1966-1990				NO												0	0													NO
2	358	24	1995	CASO	1	1	61		NO	NO	NO	SI	NO	Stage 2	DX		1971-2009				NO												11	2	SI	16	38	10	NO				NO				NO
2	359	34		CONTROLLO	0	2	52														NO												0	0													NO
2	360	10		CONTROLLO	0	2	63										1958-1968				NO												22.5	2	SI	18	63	10	NO				NO				SI	5	63
2	361	39	2002	CASO	1	2	71	Scrittura alterata	NO	SI	NO	NO	NO	Stage 4	DX		1963-2002				NO												0	0													SI	3	60
2	362	30		CONTROLLO	0	1	71										1960-1990	Controllo del personale e lavoro au telescrivente			NO												24	2	SI	11	35	20	NO				NO				NO
2	363	30	2011	CASO	1	1	75	Parkinsonismo	SI	SI	NO	NO	SI	Stage 3	DX		1962-1992				NO												0	0													NO
2	364	16	2003	CASO	1	1	68		NO	SI	SI	SI	SI		SX		1987-2008	Direzione medica			NO												0	0													SI	3	30
2	365	31	2011	CASO	1	2	75	Rallentamento motorio	SI	NO	NO	NO	SI		DX		1966-1997				NO												1.8	1	SI	15	33	2	NO				NO				SI	6	40
2	366	50	2006	CASO	1	2	70	Rallentamento motorio	SI	NO	SI	NO	NO	Stage 3	SX		1956-2006				NO												0	0													NO
2	367	16	2011	CASO	1	1	62	Micrografia	SI	NO	NO	SI	NO	Stage 2	DX	Assistenza ai senza fissa dimora	1980-1996		1972-1980		NO												36	3	SI	14	62	15	NO				NO				SI	5	26
2	368	30		CONTROLLO	0	1	76										1960-1990	Comandante	1958-1960	Pilota di caccia su caccia a reazione	NO												13	2	SI	16	29	20	NO				NO				SI	1	2
2	369	2	1996	CASO	1	2	70		NO	NO	NO	NO	NO	Stage 3	DX		1960-1962	Amministrativa			NO												1.25	1	SI	16	21	5	NO				NO				SI	3	20
2	370	20		CONTROLLO	0	1	61										1991-2011		1970-1990		NO												54	3	SI	25	61	30	NO				NO				SI	4	20
2	371	20	2000	CASO	1	2	62		SI	NO	NO	NO	NO	Stage 3	DX		1976-1996		1973-1976		NO												21.5	2	SI	19	62	10	NO				NO				SI	3	40
2	372	52	2009	CASO	1	2	74		SI	NO	SI	NO	SI	Stage 2	SX						NO												0	0													SI	4	2
2	373	1	1991	CASO	1	1	59		NO	NO	SI	NO	NO	Stage 3	DX		1978-1979				NO												2.5	1	SI	15	20	10	NO				NO				SI	6	26
2	374	33		CONTROLLO	0	2	54									Amministrazione penitenziaria					NO												36	3	SI	18	54	20	NO				NO				SI	4	18
2	375	42	2004	CASO	1	2	73		SI	NO	NO	NO	NO	Stage 2	SX		1960-2002	Cuciva le tomaie. Esposizione a collanti tossici			NO												0	0													NO
2	376	46	1997	CASO	1	1	74		SI	NO	NO	NO	NO	Stage 3	DX		1951-1997				NO												0	0													SI	2	40
2	377	33	1990	CASO	1	2	72	Dolore braccio e spalla dx	NO	SI	NO	NO	NO	Stage 3	bilaterale						NO												0	0													SI	3	20
2	378	15	2003	CASO	1	1	73		NO	SI	SI	SI	SI		DX		1975-1990				NO														NO				SI	22	52	3	SI	18	22	2	NO
2	379	52		CONTROLLO	0	2	70														NO												2	1	SI	19	29	4	NO				NO				SI	2	15
2	380	63		CONTROLLO	0	2	72														NO												0	0													NO
2	381	20	2003	CASO	1	1	58		SI	SI	SI	SI	NO	Stage 3	SX		1999-2005		1979-1999		SI	COLTIVAZIONE FRUTTA E VERDURA	1979-2012	1979	2012	RURALE						VELENI ALLE PIANTE	0	0													SI	3	50
2	382	31	2012	CASO	1	1	74	Dolore arti inferiori	SI	SI	NO	NO	SI		SX		1999-2007		1968-1999	Dal 1953 al 1968 falegname	NO												21	2	SI	40	61	20	NO				NO				SI	3	12
2	383	28		CONTROLLO	0	2	69										1968-1996				NO												0	0													SI	1	43
2	384	4		CONTROLLO	0	2	70										1962-1966				NO												0	0													SI	2	16
2	385	36	2002	CASO	1	1	76		NO	NO	NO	NO	NO	Stage 2	DX		1960-1996				NO												26	2	SI	20	46	20	NO				NO				NO
2	386	43	2009	CASO	1	2	70		SI	SI	NO	NO	NO		DX		1963-2006	Tutte le mansioni (cassa, banco, pulizie)	1958-1963		NO												9	1	SI	35	65	6	NO				NO				SI	1	30
2	387	34		CONTROLLO	0	2	63										1973-2007		1976-1977	Ricerca storica immagini	NO														SI			30	NO				NO				SI	8	63
2	388	3	2010	CASO	1	1	54	Debolezza braccio dx e mancato pendolamento	NO	NO	NO	NO	NO		DX	Progettazione pozzo e controllo flussi gas	1981-2007	Progettazione impianti chimici			NO												0	0													NO
2	389	61	2008	CASO	1	2	82		SI	SI	NO	NO	NO		bilaterale						NO											USO DDT, BENZINE E PRODOTTI PER PULIRE	0	0													SI	5	22
2	390	38		CONTROLLO	0	2	71										1998-2000		1960-1998	Da impiegata a dirigente nell'arco del tempo	NO												0	0													NO
2	391	43	2010	CASO	1	1	71		NO	SI	NO	NO	NO	Stage 2.5	SX		1965-2008	Geometra	1958-1965		NO												0	0													NO
2	392	5		CONTROLLO	0	2	69										1961-1966	Ragioniera			NO												4.2	1	SI	57	69	7	NO				NO				NO
2	393	26		CONTROLLO	0	2	72										1975-2001	Organizzatrice conferenze	1969-1975		NO												0	0													NO
2	394	23	2004	CASO	1	1	74		SI	SI	NO	NO	SI	Stage 2	DX		1947-1970				NO												0	0													SI	5	20
2	395	49	2002	CASO	1	1	75	Perdita sensibilità tatto	NO	SI	NO	SI	SI	Stage 3	SX		1947-1996	Dirigente impianti elettrici	1956-1974	Lavoro su binari per imp. Elettrici	NO												3.3	1	SI	18	40	3	NO				NO				SI	10	30
2	396	27	2007	CASO	1	1	73	Rallentamento motorio	NO	NO	SI	SI	SI	Stage 2.5	SX		1970-1997				NO												0	0													NO
2	397	40	2006	CASO	1	1	74	Rallentamento motorio, disturbi a memoria e attenzione	NO	SI	SI	NO	SI	Stage 4	DX		1959-1999	Direzione di sede Grosseto			NO												0	0													NO
2	398	30		CONTROLLO	0	2	55									Grafica	1976-1979				NO												41	3	SI	14	55	20	NO				NO				SI	4	56
2	399	32	2004	CASO	1	1	65		SI	NO	NO	SI	NO		SX						NO												6.75	1	SI	16	25	15	NO				NO				NO
2	400	7	2004	CASO	1	1	76		NO	NO	SI	NO	NO		SX		1955-1962				NO														NO				SI	55	65	2	NO				NO
2	401	40	2004	CASO	1	2	67		NO	NO	SI	SI	NO	Stage 3	SX						NO												0	0													SI	8	40
2	402	47	2007	CASO	1	1	70		NO	SI	NO	NO	NO	Stage 2.5	DX						NO												0	0													SI	4	5
2	403	33	2008	CASO	1	1	65		NO	NO	NO	SI	SI	Stage 2	SX		1973-2006				NO												0	0													NO
2	404	35		CONTROLLO	0	1	65									Titolare di farmacia					NO												0	0													NO
2	405	8		CONTROLLO	0	2	56									Impiegata ufficio del personale	1980-1988	Ufficio personale	1976-1980		NO												12.6	2	SI	20	56	7	NO				NO				SI	5	34
2	406	36		CONTROLLO	0	1	85										1950-1986		1929-1950		NO												37.5	3	SI	6	56	15	NO				NO				NO
2	407	35		CONTROLLO	0	1	81										1960-1995	Addetto alle vendite	1956-1960		NO												54	3	SI	16	70	20	NO				NO				NO
2	408	4	2010	CASO	1	2	81	Tremore mano dx	SI	SI	SI	NO	NO		DX		1949-1953	Rinforzi tomaie scarpe			NO												0	0													SI	2	48
2	409	33		CONTROLLO	0	2	54									Lavoro amministrativo					NO												38	3	SI	16	54	20	NO				NO				SI	5	30
2	410	55	2012	CASO	1	1	77		SI	NO	SI	NO	NO	Stage 2	SX		1953-2008				NO												63	3	SI	18	60	30	NO				NO				SI	5	40
2	411	42	2001	CASO	1	1	79		SI	NO	NO	NO	NO	Stage 3	SX		1958-2000				NO												0	0													SI	4	25
2	412	33		CONTROLLO	0	2	70										1966-1999				NO												18.75	2	SI	25	50	15	NO				NO				NO
2	413	20		CONTROLLO	0	2	66										1985-2005		1957-1965	Contatto con mastice	NO												49	3	SI	14	63	20	NO				NO				SI	4	20
2	414	10	2006	CASO	1	1	82		SI	SI	NO	SI	SI	Stage 1	SX		1985-1995	Contatto con Mastice	1970-1985		NO												0	0													SI	8	45
2	415	38	2008	CASO	1	1	77		SI	NO	NO	NO	NO		DX		1959-1997				NO												0	0													SI	6	21
2	416	10	2008	CASO	1	1	55	Debolezza arti superiori	NO	SI	SI	NO	SI		DX		1980-1990				NO												0	0													NO
2	417	28		CONTROLLO	0	2	69										1972-2000				NO												0	0													NO
2	418	20	2007	CASO	1	2	65		SI	NO	NO	SI	NO	Stage 2	SX		1969-1989				NO												5	1	SI	20	30	10	NO				NO				SI	3	40
2	419	33	2011	CASO	1	1	80		NO	NO	NO	SI	NO	Stage 3	bilaterale		1961-1994				NO												0	0													NO
2	420	40		CONTROLLO	0	1	65														NO												49	3	SI	15	64	20	NO				NO				SI	1	38
2	421	31	2002	CASO	1	1	67		SI	NO	NO	NO	SI	Stage 2	DX		1971-2011	Ha anche svolto ispezioni a centrali nucleari			NO												0	0													NO
2	422	36		CONTROLLO	0	2	63										1974-2010	Segreteria Cons. Amministrazione e Ufficio Person.			NO												0	0													NO
2	423	4		CONTROLLO	0	2	71										1957-1961				NO												0	0													SI	1	19
2	424	28		CONTROLLO	0	1	70										1974-2002	Gestione erogazione e lettura contatori zona Grass	1951-1974		NO												3.5	1	SI	20	27	10	NO				NO				NO
2	425	50		CONTROLLO	0	2	77														NO												5.5	1	SI	18	40	5	NO				NO				SI	3	30
2	426	50		CONTROLLO	0	1	73										1955-2005				NO												15	2	SI	20	40	15	NO				NO				NO
2	427	36		CONTROLLO	0	1	72										1964-2000				NO												0	0													NO
2	428	46	2007	CASO	1	1	74		SI	NO	NO	NO	NO	Stage 2	SX		1950-1996				NO												0	0													SI	2	20
2	429	39	1989	CASO	1	2	75		SI	SI	SI	SI	NO	Stage 3	DX		1950-1997	Abbigliamento			NO												0	0													NO
2	430	4	2012	CASO	1	2	55	Insicurezza posturale	NO	SI	NO	NO	SI	Stage 1	DX		1994-1998				NO												32	3	SI	19	51	20	NO				NO				SI	5	30
2	431	23	2000	CASO	1	1	55		SI	NO	SI	NO	NO	Stage 3	DX						NO												21	2	SI	13	55	10	NO				NO				SI	3	32
2	432	4		CONTROLLO	0	2	68										1962-1966	Amministrazione			NO												0	0													NO
2	433		2002	CASO	1	2	68		SI	NO	NO	NO	NO		SX			Reparto pensioni	1962-1967		NO												0	0													SI	1	46
2	434	32	2011	CASO	1	1	69		SI	NO	NO	NO	NO		bilaterale		1972-2004		1963-1972		NO												0	0													SI	1	15
2	435	24	2002	CASO	1	1	74	Bradicinesia	SI	SI	NO	NO	NO	Stage 2.5	SX		1978-2009		1972-1978	Responsabile ufficio acquisti - Molti viaggi	NO												0	0													SI	1	44
2	436	37		CONTROLLO	0	2	59														NO												0	0													SI	3	25
2	437	20	2006	CASO	1	1	61	Difficoltà di deambulazione	NO	NO	NO	NO	SI		DX		1992-2012		1977-1982	Capotreno	NO	RIPARAZIONE MOTORI	1971-1981	1971	1981	URBANA						A VOLTE PRENDEVA LA BENZINA CON LA CANNUCCIA	0	0													NO
2	438	35		CONTROLLO	0	1	70										1970-2005		1965-1970		NO												48.6	3	SI	16	70	18	NO				NO				NO
2	439	22		CONTROLLO	0	2	74										1970-1992				NO												0	0													SI	2	20
2	440	6		CONTROLLO	0	2	52										1980-1986				NO												28.5	2	SI	14	52	15	NO				NO				NO
2	441	17	2003	CASO	1	1	70	Scialorrea e bradicinesia	NO	SI	NO	SI	SI		SX		1986-2007		1972-1986		NO												15	2	SI	17	32	20	NO				NO				SI	1	42
2	442	23		CONTROLLO	0	1	53									Direttore ufficio postale	1972-1987		1987-1989		NO												17.5	2	SI	18	53	10	NO				NO				SI	1	23
2	443	20		CONTROLLO	0	2	45									Amministrativa					NO												0	0													SI	1	23
2	444	28		CONTROLLO	0	2	53														NO												1.75	1	SI	18	53	1	NO				NO				NO
2	445	45		CONTROLLO	0	2	65														NO												0	0													NO
2	446	14		CONTROLLO	0	1	54										1984-1998	Responsabile			NO												0	0													SI	1	20
2	447	29	2009	CASO	1	1	71	Difficoltà di deambulazione (trascinava gamba sx)	SI	NO	SI	NO	SI		SX		1968-1997		1962-1968		NO											CASA VACANZE CON TETTO IN ETERNIT DAL 1965 AD OGGI	0	0													NO
2	448	13	2008	CASO	1	1	58		SI	NO	NO	NO	NO		SX	Amministrazione	1972-1985	Capomacchinista			NO												0	0													NO
2	449	38	2010	CASO	1	1	73		SI	SI	NO	NO	SI	Stage 2	SX		1967-2005	Realizzazione mobili			NO												2.5	1	SI	17	22	10	NO				NO				SI	3	27
2	450	44		CONTROLLO	0	2	64														NO												0	0													NO
2	451	38	2004	CASO	1	1	75		NO	SI	NO	NO	SI	Stage 2.5	SX		1962-2000				NO												17	2	SI	18	35	20	NO				NO				NO
2	452	27	2002	CASO	1	1	88		NO	SI	NO	NO	NO	Stage 2.5	DX		1975-2002		1948-1975		NO												13.25	2	SI	14	67	5	NO				NO				NO
2	453	29	2000	CASO	1	1	72		NO	SI	SI	NO	NO	Stage 3	DX		1971-2001		1963-1971		NO												12.4	2	SI	21	52	8	NO				NO				NO
2	454	28	2012	CASO	1	1	68		NO	SI	NO	SI	SI	Stage 2	DX		1978-2006				NO												0	0													NO
2	455	21	2002	CASO	1	1	72		NO	SI	NO	SI	SI		DX		1951-1972				NO												90	3	SI	12	72	30	NO				NO				NO
2	456	46	2006	CASO	1	2	72		SI	SI	SI	SI	SI		SX		1960-2012	Manager			NO												56	3	SI	14	42	40	NO				NO				SI	8	30
2	457	46	2009	CASO	1	2	66		SI	SI	SI	NO	SI		SX		1963-2009				NO												0	0													SI	7	40
2	458	25	2009	CASO	1	1	63	Bradicinesia	NO	NO	NO	NO	SI		SX		1967-1992	Sottoufficiale			NO												0	0													NO
2	459	4		CONTROLLO	0	2	51										1982-1986				NO												0	0													SI	1	11
2	460	16		CONTROLLO	0	1	63									Giudice amministrativo	1999-2011		1974-1990		NO												21	2	SI	14	28	30	NO				NO				SI	1	63
2	461	10		CONTROLLO	0	2	77										1957-1967		1956-1957	Ufficio prenotazioni	NO												0	0													SI	2	40
2	462	3	2003	CASO	1	1	42	Affaticamento	NO	NO	SI	NO	NO	Stage 2.5	DX		2000-2009	Gestone della basilica	1997-2000		NO												0	0													SI	4	15
2	463	5	2008	CASO	1	2	60	Microscrittura	NO	NO	SI	NO	SI	Stage 2		Coordinamento studio creativo	1972-1977				NO												44	3	SI	16	60	20	NO				NO				SI	2	22
2	464	50	2006	CASO	1	2	75	Bradicinesia e sguardo fisso	NO	NO	NO	SI	NO		DX						NO												0	0													SI	1	20
2	465	13	2002	CASO	1	2	89	Vertigini	NO	SI	SI	SI	SI	Stage 3	DX		1943-1956				NO												0	0													NO
2	466	30	2010	CASO	1	1	61		SI	NO	SI	NO	SI	Stage 2	SX						NO												27.5	2	SI	18	40	25	NO				NO				NO
2	467	22	2011	CASO	1	1	70	Rallentamento motorio	SI	SI	SI	SI	SI	Stage 1	SX		1977-1999				NO												0	0													SI	8	20
2	468	44	2007	CASO	1	2	69		SI	NO	NO	SI	NO		DX						SI	GIARDINAGGIO	1965-2012	1965	2012	RURALE						CONTATTO CON CONCIMI	0	0													SI	8	30
2	469	32	2002	CASO	1	2	78		NO	NO	SI	NO	NO	Stage 4	DX		1966-1998				NO												0	0													SI	4	30
2	470	19	2011	CASO	1	2	57		SI	SI	SI	SI	SI	Stage 2	SX		1983-1988		1971-1976		NO												20	2	SI	16	56	10	NO				NO				SI	3	15
2	471	25	2010	CASO	1	2	70	Problemi con la scrittura	NO	NO	SI	SI	SI	Stage 1	SX		1975-2000				NO												80	3	SI	16	56	40	NO				NO				SI	2	40
2	472	43	2006	CASO	1	2	77		SI	NO	SI	NO	NO	Stage 2	SX		1955-1998				NO												0	0													NO
2	473	30	2007	CASO	1	2	64		SI	SI	SI	NO	NO	Stage 1	SX		1977-2008	Ufficio stipendi			SI	PITTURA SU STOFFA	2008-2012	2008	2012							USO DI COLORI PER STOFFA, ACRILICI	0	0													SI	3	37
2	474	8	2007	CASO	1	2	59	Impaccio motorio	NO	SI	SI	NO	SI	Stage 3	SX		1970-1978				NO												14.35	2	SI	18	59	7	NO				NO				SI	7	20
2	475	32	2010	CASO	1	1	63	Rigidità, impaccio motorio	NO	SI	NO	NO	NO	Stage 1.5	DX	Funzionario regionale					NO												51	3	SI	17	51	30	NO				NO				NO
2	476	38	2002	CASO	1	2	86		SI	SI	NO	SI	SI	Stage 3	DX		1959-1997	Relazioni con paesi esteri per ricerche archeolog.			NO												0	0													NO
2	477	52	2007	CASO	1	2	77		SI	NO	SI	NO	NO		DX		1955-2009				NO												0	0													NO
2	478	26	2011	CASO	1	2	45	Dolore braccio dx	NO	NO	NO	SI	NO		DX	Vicedirettrice amministrativa					NO												0	0													SI	4	30
2	479	19	2002	CASO	1	1	52	Rallentamento motorio	NO	SI	NO	NO	SI	Stage 3	DX		1983-2010				NO												5	1	SI	19	29	10	NO				NO				SI	5	20
2	480	27		CONTROLLO	0	2	73										1969-1996				NO												0	0													NO
2	481	31	2006	CASO	1	1	81	RIGIDITA'	NO	SI	NO	SI	NO	Stage 3	DX		1955-1986				NO												0	0													NO
2	482	33	2005	CASO	1	1	65		SI	NO	NO	NO	SI	Stage 3	DX						NO												0	0													SI	3	40
2	483	16	1997	CASO	1	2	73	RIGIDITA'	NO	NO	NO	SI	SI	Stage 3	DX		1980-1996				NO												0	0													SI	2	10
2	484	27	2000	CASO	1	1	58	RIGIDITA'	NO	NO	NO	SI	NO		DX		1973-2002	UFFICIO TRASPORTI-CARBURANTI			NO												5	1	SI	25	35	10	NO				NO				NO
2	485	7	2004	CASO	1	1	54	DOLORE SPALLA SINISTRA	SI	NO	NO	NO	SI	Stage 3	SX	SEGRETERIA	1981-1988	PAVIMENTISTA			NO												0	0													NO
2	486	33	2010	CASO	1	2	60	BRADICINESIA	SI	SI	NO	SI	NO	Stage 3	SX	INSEGNANTE DI MATEMATICA E FISICA					NO												11	2	SI	17	39	10	NO				NO				SI	5	25
2	487	12	2012	CASO	1	1	45	Dolore spalla sx	NO	NO	NO	NO	SI	Stage 1.5	SX	Sicurezza presso museo	1991-2000		1988-1991		NO												15	2	SI	15	45	10	NO				NO				SI	2	18
2	488	16	2006	CASO	1	1	40		SI	NO	NO	SI	NO	Stage 2	DX						NO												13	2	SI	14	40	10	NO				NO				NO
2	489	42	2002	CASO	1	2	78	Debolezza	SI	NO	NO	NO	NO	Stage 2	DX						NO												0	0													SI	3	25
2	490	4		CONTROLLO	0	1	64										2006-2010	Vice direttore generale	1995-2006	Branch Manager	NO												88	3	SI	20	64	40	NO				NO				SI	10	40
2	491	1	2005	CASO	1	2	64	Rigidità braccio sx	NO	NO	NO	NO	NO	Stage 3	SX		1990-1991				NO												46	3	SI	18	64	20	NO				NO				SI	3	40
2	492	50		CONTROLLO	0	2	81														NO												0	0													NO
2	493	19		CONTROLLO	0	2	80										1963-1982		1956-1963	Insegnante di sci	NO												0	0													SI	1	30
2	494	38	2004	CASO	1	1	78	Rigidità, micrografia	NO	SI	NO	NO	SI	Stage 3	DX		1955-1993	Direttore regionale	1952-1955		NO												29.25	2	SI	21	60	15	NO				NO				NO
2	495	61	2007	CASO	1	2	86	RIGIDITA' ARTO INFERIORE DX, IPOMIMIA	NO	NO	NO	NO	NO	Stage 2.5	DX						NO												0	0													SI	4	20
2	496	31	2005	CASO	1	1	58		SI	NO	NO	NO	NO	Stage 1.5	SX	Autista-Facchino-addetto ai traslochi	1974-2005	Vasaio			NO												12	2	SI	18	30	20	NO				NO				SI	4	20
2	497	32	2001	CASO	1	1	63	Difficoltà nella deambulazione	NO	NO	NO	SI	SI		DX		1969-2006	Funzionario aziendale			NO												20	2	SI	15	35	20	NO				NO				SI	4	20
2	498	8	2012	CASO	1	1	50		SI	NO	NO	SI	NO	Stage 1	DX	Manager-parte commerciale	2003-2011	Dirigente	1999-2003	dirigente	NO												0	0													SI	4	20
2	499	38	2007	CASO	1	2	72	DISTURBI DELL'EQUILIBRIO	NO	NO	NO	SI	NO	Stage 3	SX		1962-2000				NO												0	0													NO
2	501	48	2010	CASO	1	1	70	ASTENIA, BRADICINESIA	SI	NO	SI	NO	NO	Stage 2	DX						NO												0	0													NO
2	502	10	2012	CASO	1	2	82	FISSITA' DELLO SGUARDO	SI	NO	NO	NO	NO	Stage 2.5	SX		1960-1970		1948-1955		NO												4	1	SI	50	70	4	NO				NO				SI	4	40
2	503	38	2000	CASO	1	2	70	MICROGRAFIA	SI	SI	SI	NO	SI	Stage 3	SX		1962-2000				NO												0	0													NO
2	504	30	2003	CASO	1	2	64	BRADICINESIA	SI	NO	NO	NO	NO	Stage 2	DX						NO												0	0													SI	8	20
2	505	55	2003	CASO	1	1	77		SI	SI	NO	NO	SI	Stage 2.5	SX		1948-2003				NO												20	2	SI	10	30	20									NO
2	506	37	2007	CASO	1	1	69	DISTURBI DELL'EQUILIBRIO	NO	NO	NO	SI	NO	Stage 1.5	DX						NO												1.4	1	SI	15	22	4									NO
2	507	41	1990	CASO	1	1	74		SI	SI	NO	NO	SI		DX		1954-1995				NO												25	2	SI	25	50	20	NO				NO				NO
2	508	20	2005	CASO	1	1	62	Rigidità braccio sx	NO	NO	SI	NO	NO	Stage 2.5	SX		1985-2011	account manager	1975-1985	Progettista	NO												0	0													NO
2	509	37	2008	CASO	1	1	78		SI	NO	SI	NO	SI	Stage 2	DX		1963-2000				NO												0	0													SI	10	20
2	510	43	2000	CASO	1	1	65	STANCHEZZA	NO	SI	SI	SI	SI	Stage 4	SX		1957-2008	ATTIVITA' A CONTATTO CON CEMENTI			NO												47	3	SI	18	65	20	NO				NO				SI	4	40
2	511	31	2002	CASO	1	1	72		SI	SI	NO	NO	SI	Stage 3	DX		1961-1992	MONTAGGIO FILMATI			NO												0	0													SI	7	20
2	512	43	2008	CASO	1	1	75		SI	SI	SI	SI	SI	Stage 2	DX		1959-2002				NO												0	0													SI	4	10
2	513	51	2009	CASO	1	1	78	rallentamento	SI	NO	NO	SI	SI	Stage 2.5	SX		1948-1999				NO												0	0													NO
2	515	29	2009	CASO	1	1	73	Vertigini	NO	NO	NO	SI	NO	Stage 2	DX		1963-1992				NO												22	2	SI	15	37	20					SI	32	37	3	NO
2	516	20	2004	CASO	1	1	81	Micrografia	NO	NO	NO	SI	SI		DX		1970-1990	Direttore di banca			NO												3.5	1	SI	20	27	10									NO
2	518	37	1998	CASO	1	1	71		SI	NO	SI	NO	NO	Stage 3	SX		1961-1998				NO														NO				SI	35	40	5	NO				SI	8	40
2	519	32	2012	CASO	1	2	75	BRADICINESIA	NO	SI	NO	SI	NO	Stage 2	SX		1961-1993	LIQUIDAZIONE PENSIONI-UFFICIO LEGALE			NO												3.15	1	SI	19	40	3	NO				NO				NO
2	520	34	2006	CASO	1	2	82		SI	NO	NO	NO	NO		SX		1963-1997	CENTRALINO (2 ANNI)-UFFICI			NO												3.25	1	SI	25	38	5	NO				NO				NO
2	521	33		CONTROLLO	0	1	70										1970-2003	DIRIGENTE	1967-1970		NO														NO				SI	20	30	2	SI	20	30	2	NO
2	522	31	1998	CASO	1	2	78		SI	NO	SI	NO	NO	Stage 4	DX		1962-1993	CASSIERA			NO												0	0													SI	12	45
2	523	33	2007	CASO	1	2	57		SI	SI	SI	NO	NO	Stage 2.5	DX		1974-2010	CUCITURA BIANCHERIA INTIMA	1970-1974	COLTIVAZIONE-ESSICAZIONE TABACCO	NO												0	0													SI	3	10
2	524	9	1996	CASO	1	2	73		SI	SI	NO	NO	NO	Stage 3	DX		1956-1965	RACCOLTA CASTAGNE	1965-1968	PULIZIE-AIUTO CUOCA	NO												0	0													NO
2	525	33		CONTROLLO	0	2	77										1967-2000				NO												0	0													NO
2	526	17		CONTROLLO	0	2	68										1966-1983		1962-1966		NO												0.15	1	SI	30	31	3									NO
2	527	33	2000	CASO	1	1	72	RIGIDITA'	NO	SI	SI	SI	SI	Stage 4	SX		1967-2000		1962-1967		NO												0	0													NO
2	528	23		CONTROLLO	0	2	71										1955-1978				NO												3.5	1	SI	20	30	7									SI	3	40
2	529	38		CONTROLLO	0	2	60														NO												0	0													SI	1	7
2	530	32	1998	CASO	1	1	71		SI	NO	NO	NO	NO	Stage 3	DX		1966-2002		1958-1966		SI	PITTURA PER 2 ANNI				RURALE							20	2	SI	26	46	20	NO				NO				NO
2	531	38	2003	CASO	1	1	83	BRADICINESIA	NO	NO	SI	SI	NO	Stage 3	SX		1956-1994				NO												0	0													NO
2	532	39	2003	CASO	1	1	78		SI	NO	NO	NO	NO	Stage 2	SX		1960-1999	DIRIGENTE	1949-1960		NO												0	0													NO
2	533	45	2009	CASO	1	2	81		NO	NO	SI	NO	NO	Stage 3	DX		1951-1996				NO												0	0													NO
2	534	37		CONTROLLO	0	1	60										1972-2009	CONTROLLORE DI BORDO			NO												111	3	SI	18	55	60	NO				NO				NO
2	535	14		CONTROLLO	0	2	58									Medico e Chirurgo al Pronto Soccorso	1998-2012	Chirurgia D'urgenza	2008-2012	Presidente	NO												40	3	SI	18	58	20	NO				NO				SI	4	30
2	536	20		CONTROLLO	0	1	58										1976-1992				NO	CAMMINARE	1992-2012	1992	2012								15	2	SI	20	40	15	NO				NO				SI	3	28
2	537	6		CONTROLLO	0	2	63										1969-1975				NO												0	0													NO
2	538	34	2009	CASO	1	1	70	Rigidità arti inferiori	NO	NO	SI	SI	SI		DX		1963-1997		1955-1963		SI	PITTURA ARTISTICA/FALEGNAMERIA	1983-2012	1983	2012	URBANA						VERNICIATURA DI MACCHINE X 10 ANNI.	6	1	SI	18	30	10	NO				NO				NO
2	539	33		CONTROLLO	0	2	53														NO	GIORNALISMO	2003-2012	2003	2012								0	0	NO				NO				NO				NO
2	540	8		CONTROLLO	0	2	55										1992-2000		1980-1992		NO												13	2	SI	15	28	20	NO				NO				SI	1	10
2	541	13	2008	CASO	1	1	49		SI	NO	NO	NO	NO		DX		1999-2003		1995-1999		NO												0	0													NO
2	542	37		CONTROLLO	0	2	64										1971-2008		1969-1971		NO												16.45	2	SI	17	64	7	NO				NO				SI	4	50
2	543	42	1991	CASO	1	2	83	MICROGRAFIA	NO	SI	NO	SI	NO		DX						NO												0	0													SI	1	25
2	544	21	2004	CASO	1	1	48	IPOPENDOLO BRACCIO DESTRO	SI	NO	NO	SI	NO	Stage 1.5	DX		1983-2012				NO														SI	25	48		NO				NO				NO
2	545	15	2005	CASO	1	2	68	MICROGRAFIA- DEFICIT FUNZIONI ESECUTIVE	NO	SI	NO	SI	NO	Stage 2	DX		1967-1982				SI												0	0													SI	1	30
2	546	4		CONTROLLO	0	2	72										1958-1962				NO												0	0													SI	1	10
2	547	32	2006	CASO	1	1	66	DIFFICOLTA' MOVIMENTO E FORMICOLIO MANO SX	NO	NO	NO	SI	SI		SX		1974-2012		1974-1976		NO												0	0	NO				NO				NO				SI	3	30
2	548	42		CONTROLLO	0	2	63														NO												40	3	SI	23	43	40	NO				NO				NO
2	549	31		CONTROLLO	0	2	54														NO												36	3	SI	18	54	20	NO				NO				SI	4	50
2	550	35	2006	CASO	1	2	84		SI	SI	SI	SI	NO	Stage 4	DX		1948-1983	CONTABILITA'			NO												3.75	1	SI	40	55	5	NO				NO				SI	4	40
2	551	48		CONTROLLO	0	1	80										1964-2012	MANUTENZIONE IMPIANTI DI RISCALDAMENTO			NO												0	0													NO
2	552	56	2012	CASO	1	2	75	BRADICINESIA	SI	NO	NO	SI	NO	Stage 2	SX						NO												0	0													SI	5	20
2	553	51	2006	CASO	1	2	77		SI	NO	SI	SI	NO	Stage 2	DX						NO												0	0													SI	2	23
2	554	30		CONTROLLO	0	2	63										1971-2001				NO												0	0													NO
2	555	42	2002	CASO	1	1	76		SI	NO	NO	SI	SI	Stage 2.5	SX		1954-1996				NO												17	2	SI	20	37	20	NO				NO				NO
2	556	36		CONTROLLO	0	2	67										1967-2003				NO												6.5	1	SI	14	40	5	NO				NO				SI	1	40
2	557	54		CONTROLLO	0	1	68										1954-2008				NO											SOLLEVAMENTO PESI SU PANCA	0	0													SI	2	5
2	558	49	2012	CASO	1	2	69		SI	NO	SI	SI	SI	Stage 2	DX						NO												11.5	2	SI	14	60	5	NO				NO				SI	1	15
2	559	19	2009	CASO	1	2	72		SI	NO		NO	NO	Stage 2	DX		1965-1984	Segreteria azienda	1963-1965		SI	TINTORIA	1953-1956	1953	1956							USO DI TRIELINA	0	0													SI	3	40
2	560	54		CONTROLLO	0	1	73										1956-2010				NO												36.4	3	SI	17	73	13	NO				NO				NO
2	561	33		CONTROLLO	0	2	57														NO												0	0													SI	4	20
2	562	6	2009	CASO	1	1	64	Anterocollo, apatia	NO	NO	SI	NO	SI	Stage 2	DX	Consulente sociologo	1988-1994	Consulente sociologo	1972-1978		NO												72	3	SI	10	46	40									NO
2	563	38	2007	CASO	1	1	74	Astenia	NO	NO	SI	SI	SI	Stage 2	SX		1968-2006	Direttore sanitario, previdenza sociale			NO												10	1	SI	18	28	20	NO				NO				NO
2	564	14	2011	CASO	1	1	44		SI	NO	NO	NO	NO		DX	Responsabile merci pericolose-batterie,acidi.	1996-1997		1991-1996		NO												0	0													NO
2	565	2	2011	CASO	1	1	47	Bradicinesia braccio dx	NO	NO	NO	NO	NO			Assistente tecnico scolastico	1992-1994	Smistamento merci per corriere DHL (2h/die)			NO												31.25	3	SI	22	47	25	NO				NO				SI	4	26
2	566	29	1998	CASO	1	1	70		NO	SI	SI	SI	SI	Stage 2.5	SX		1969-2005	Chimico(analisi microscopiche)			SI	PITTURA,VERNICI,COLLE	1969-2005	1969	2005	URBANA							25	2	SI	20	70	10	NO				NO				NO
2	567	22	2002	CASO	1	1	52	Bradicinesia gamba dx	NO	NO	NO	NO	NO	Stage 2.5	DX	banchiere					NO	CALCIO/ATLETICA	1989-1999	1989	1999								0	0													NO
2	568	9	2005	CASO	1	2	77		SI	NO	NO	NO	NO		SX		1950-1959				NO												0	0													SI	1	15
2	569	10	1990	CASO	1	1	55	RIGIDITA'	NO	NO	NO	NO	SI	Stage 3	DX		1980-2006	GEOMETRA			NO												0	0													SI	2	20
2	570	28	2010	CASO	1	1	65		SI	NO	NO	NO	NO	Stage 1.5	DX		1972-2000	MACCHINISTA	1965-1968	SERVIZIO GUARDIE	NO												0	0													SI	2	10
2	571	29	2008	CASO	1	1	70	BRADICINESIA	SI	NO	NO	NO	SI		SX	PSICOANALISTA					NO												0	0													NO
2	572	8		CONTROLLO	0	2	70										1960-1968	ADDETTA VENDITE			NO												0	0													NO
2	573	44	1997	CASO	1	2	78	BRADICINESIA	SI	SI	NO	NO	SI		SX	CASSIERA					NO												0	0													NO
2	574	33		CONTROLLO	0	1	56														NO												0	0													NO
2	575	32		CONTROLLO	0	2	59										1980-2002				NO												31.5	3	SI	16	37	30	NO				NO				SI	5	23
2	576	31		CONTROLLO	0	2	83										1948-1979	MAGAZZINIERA			NO												28.5	2	SI	25	82	10									NO
2	577	36		CONTROLLO	0	2	73										1961-1997				NO												0	0													SI	2	10
2	578	29		CONTROLLO	0	1	64										1982-2011	CONDUTTORE CENTRALE FRIGORIFERA E TERMICA	1958-1982	COLTIVAZIONE DI GRANO E TABACCO E ALLEVAMENTO	NO	CONTADINO VELLETRI	1981-2012	1981	2012	RURALE						COLTIVAZIONE KIWI	0	0													NO
2	579	22	2003	CASO	1	1	60	BRADICINESIA BRACCIO E GAMBA SN	NO	SI	NO	NO	SI		SX		1981-2012	MANUTENTORE LINEA ELETTRICA FERROVIARIA	1971-1981	LAVORO CON TRALICCI ALTA TENSIONE	NO												0	0													NO
2	580	37	2005	CASO	1	1	73		SI	NO	NO	NO	NO		DX		1960-1997				NO	AGRICOLTORE	1949-2012	1949	2012	RURALE							20	2	SI	20	60	10									SI	1	28
2	581	6	2010	CASO	1	2	53		SI	NO	SI	SI	NO		SX		1982-1988				NO												0	0													SI	3	25
2	582	49		CONTROLLO	0	2	68														NO												0	0													SI	1	1
2	583	32		CONTROLLO	0	2	56														NO												0	0													SI	1	25
2	584	33		CONTROLLO	0	1	75										1961-1994	FUNZIONARIO AREA COMPETENZA			NO												0	0													SI	1	34
2	585	16	2012	CASO	1	2	39		SI	SI	NO	SI	NO	Stage 1	SX						NO												0	0													SI	2	32
2	586	39		CONTROLLO	0	1	77									RESPONSABILE IMPRESA AGRICOLA					NO												0	0													SI	2	20
2	587	29	2007	CASO	1	1	71		SI	NO	NO	NO	SI		SX		1973-2002		1960-1961	LAVORAZIONE FIBRE SINTETICHE CON ACIDI	NO												2	1	SI	19	21	20									NO
2	588	29		CONTROLLO	0	2	65										1980-2009		1976-1980		NO												0	0													NO
2	589	37		CONTROLLO	0	1	77										1953-1990	Bancario			NO	BRICOLAGE	2007-2012	2007	2012	URBANA						UTILIZZO DI SOSTANZE PER LUCIDARE IL PARQUET	58.5	3	SI	19	45	45	NO				NO				SI	3	30
2	590	38		CONTROLLO	0	1	71										1964-2002		1958-1960		NO	CICLISTA	1990-2012	1990	2012	URBANA							26	2	SI	15	67	10	NO				NO				NO
2	591	8		CONTROLLO	0	1	75										1954-1962				NO	TENNIS	1984-2012	1984	2012								0	0													NO
2	592	30		CONTROLLO	0	2	75										1962-1992	Commessa			NO												27	2	SI	21	75	10	NO				NO				SI	2	44
2	593	32	2004	CASO	1	2	74		NO	SI	NO	SI	NO	Stage 2.5	SX		1960-1992				NO												0	0													SI	3	30
2	594	24	2002	CASO	1	1	58	disturbo del linguaggio e disturbi d'ansia	NO	SI	NO	NO	NO		DX	Chirurgo-ortopedico					NO	YOGA	2004-2012	2004	2012	URBANA							18	2	SI	12	30	20	NO				NO				NO
2	595	54	2005	CASO	1	2	81	Disturbo della deambulazione	NO	NO	SI	NO	SI	Stage 2	DX						NO												15.5	2	SI	19	81	5	NO				NO				SI	1	42
2	596	11		CONTROLLO	0	2	52										1990-2001				NO												0	0													NO
2	597	43	2011	CASO	1	2	66	sbandamenti,rigidità	NO	NO	SI	NO	NO	Stage 1.5	DX		1968-2012				NO												0	0													NO
2	598	27	2007	CASO	1	2	64		SI	SI	NO	SI	SI	Stage 2	SX		1976-2003				NO												0	0													SI	5	5
2	599	18	2011	CASO	1	2	60	Rallentamento e rigidità	NO	SI	SI	NO	NO	Stage 1	SX	Educatrice					NO												2.75	1	SI	19	30	5	NO				NO				NO
2	600	40		CONTROLLO	0	1	62										1968-2008	Tecnico elettronico			NO											USO DI TRIELINA	6	1	SI	18	30	10	NO				NO				SI	2	18
2	601	47		CONTROLLO	0	2	69														NO												0	0													NO
2	602	46	1994	CASO	1	1	76	Problemi d'equilibrio	SI	NO	SI	SI	NO	Stage 3	SX		1948-1996				NO												0	0													NO
2	603	29	1997	CASO	1	1	68	Rallentamento motorio	SI	NO	NO	SI		Stage 2.5	DX		1968-2002				NO														SI			6	SI	18	80	1	SI	18	80	1	NO
2	604	20	2007	CASO	1	1	72		SI	SI	SI	NO	SI	Stage 2			1980-1996	Autista di ambulanza	1960-1980		NO												19.5	2	SI	17	30	30	NO				NO				NO
2	605	28	2010	CASO	1	1	74	Rallentamento motorio	NO	SI	NO	NO	NO		SX		1969-1997				NO												0	0													NO
2	606	36	2010	CASO	1	1	66	Bradicinesia	NO	NO	NO	SI	NO	Stage 2	SX		1965-2001		2001-2011		NO												7.5	1	SI	27	37	15	NO				NO				SI	2	10
2	607	42	2002	CASO	1	1	74	Rigidità	SI	NO	NO	SI	NO	Stage 3	SX		1960-2006	Ricerca fisica dello stato solido con fasci di rad			NO												17.4	2	SI	16	74	6	NO				SI				NO
2	608	37	1999	CASO	1	2	74	Cadute-Bradicinesia	NO	NO	NO	NO	NO	Stage 3	DX						NO												0	0													SI	3	45
2	609	2		CONTROLLO	0	2	67									Bustaia					NO												0	0													SI	3	30
2	610	11	2010	CASO	1	1	65		SI	SI	SI	SI	NO	Stage 2	SX		1999-2010	Consulente	1988-1999	Capo ufficio bancario	NO												141	3	SI	18	65	60	NO				NO				SI	12	35
2	611	26	2006	CASO	1	1	66	Impaccio motorio	NO	SI	SI	NO	NO	Stage 2.5	SX		1980-2011	Geologo			NO												0	0													NO
2	612	31	2000	CASO	1	1	73	freezing e bradicinesia	NO	NO	NO	SI	SI	Stage 3	DX		1966-1997	Dirigente ingegnere			NO												19	2	SI	18	37	20									NO
2	613	40	2001	CASO	1	1	71		SI	NO	NO	SI	NO	Stage 2.5	DX						NO												0	0	NO				NO				NO				SI	3	30
2	614	35		CONTROLLO	0	2	63														NO												33	3	SI	18	40	30	NO				NO				SI	6	15
2	615	23	1995	CASO	1	1	67		SI	NO	NO	NO	SI	Stage 3	SX		1972-2003				NO												36	3	SI	16	40	30	NO				NO				SI	6	15
2	616	32	2009	CASO	1	2	70		SI	NO	NO	SI	NO	Stage 2	DX		1960-1992				NO												15	2	SI	20	70	6									SI	3	20
2	617	14	1989	CASO	1	1	64	DOLORE AL BRACCIO	NO	SI	NO	NO	NO	Stage 2.5	DX		1975-1999	INSEGNANTE DI SOSTEGNO			NO												5	1	SI	13	33	5	NO				NO				NO
2	618	54	2008	CASO	1	2	78	no	SI	SI	SI	NO	NO	Stage 1.5	DX		1954-2009		1944-1954		NO												0	0													SI	3	40
2	619	52	2009	CASO	1	2	75	difficoltà movimento mano destra	NO	NO	NO	NO	NO	Stage 2	DX	amministrazione		amministrazione			NO												0	0													SI	3	30
2	621	13	2008	CASO	1	2	68		NO	NO	NO	NO	NO		SX		1982-1995	CONFEZIONAMENTO SCIAMPI E CREME			NO												0	0													SI	5	20
2	622	45	2000	CASO	1	2	77		NO	SI	SI	NO	NO		SX						NO												0	0													NO
2	623	31	2012	CASO	1	1	64	Rigidità	SI	SI	NO	SI	NO	Stage 2	DX		1969-2000	Macchinista (contatto con amianto)			SI											USO DI VERNICI	0	0													NO
2	624	18	2010	CASO	1	1	48		SI	SI	SI	NO	SI	Stage 2.5	DX		1982-2000		2005-2005		NO	COLLEZIONISMO DI GIORNALI											0.3	1	SI	18	20	3	NO				NO				SI	3	40
2	625	47	2004	CASO	1	1	83	ASTENIA	NO	NO	SI	NO	SI	Stage 3	SX		1948-1995	HA EFFETTUATO MANUTENZ IMPIANTI REAATORI NUCLEARI	1947-1948	TRIVELLAZIONE POZZI PETROLIFERI	NO												0	0													NO
2	626	16	2012	CASO	1	2	44	IMPACCIO MOTORIO DX	NO	NO	NO	NO	NO		DX	INSEGNANTE					NO												4.2	1	SI	30	44	6									SI	6	22
2	627	26		CONTROLLO	0	1	52														NO												94.5	3	SI	25	52	70									SI	5	22
2	628	19	2000	CASO	1	2	73	AMIMIA	NO	SI	NO	NO	SI	Stage 3	SX		1965-1984	VICE-SEGRETARIA			NO												6	1	SI	30	60	4	NO				NO				SI	4	30
2	629	19	2011	CASO	1	1	64	INSTABILITA' POSTURALE	SI	SI	NO	NO	SI	Stage 2	DX		1973-1992	PRESSE (SOSTANZE CHIMICHE DELLA GOMMA)			NO												39	3	SI	12	64	15	NO				NO				SI	2	20
2	630	37	1998	CASO	1	1	75	IMPACCIO MOTORIO E RIGIDITA'	NO	SI	NO	NO	NO	Stage 3	SX		1961-2005	DIRIGENTE ISTAT			NO												0	0													NO
2	631	1		CONTROLLO	0	2	71										1961-1962				NO												0	0													SI	2	20
2	632	40	2010	CASO	1	1	76		SI	NO	NO	SI	NO	Stage 2.5	DX		1955-1995	DIREZIONE TECNICA			NO												78	3	SI	20	72	30	NO				NO				NO
2	633	26	2009	CASO	1	2	71	BRADICINESIA	NO	SI	SI	NO	NO		SX		1975-2001	OPERATORE TECNICO ASSISTENZIALE	1961-1965	ADDETTA MACCHINE SACCHETTIFICIO	NO												0	0													SI	3	10
2	634	37	2007	CASO	1	1	73		SI	NO	SI	NO	SI		DX		1963-2000	TRASPORTO CEREALI/MANGIMI			NO												26	2	SI	21	73	10									SI	1	40
2	635	37	2008	CASO	1	1	72		SI	SI	SI	SI	NO	Stage 2.5	SX		1959-1996	SEDI TARANTO-MESSINA-ROMA-PANTELLERIA			NO												42	3	SI	18	39	40									SI	3	45
2	636	3		CONTROLLO	0	2	67														NO												34.3	3	SI	18	67	14									NO
2	637	47	2008	CASO	1	1	81		SI	NO	NO	NO	NO	Stage 3	SX		1961-2008				NO												0	0	NO				NO				NO				SI	2	34
2	638	20	2000	CASO	1	2	72		SI	SI	NO	NO	SI	Stage 2.5	SX		1980-2005				NO												0	0	NO				NO				SI				NO
2	639	41	2012	CASO	1	2	58		SI	NO	SI	NO	NO		SX						NO												7.5	1	SI	30	40	15	NO				NO				SI	3	25
2	640	50	2011	CASO	1	2	72		SI	SI	NO	SI	NO		DX						NO												0	0	NO				NO				NO				SI	5	45
2	641	26	1992	CASO	1	2	60	BRADICINESIA ARTO SUP SN	SI	NO	SI	NO	NO	Stage 2.5	SX	CREAZIONE DI CAPI SU MISURA					NO												0	0	NO				NO				NO				SI	4	27
2	642	40	2010	CASO	1	2	62		SI	NO	NO	SI	NO		DX						NO												0	0	NO				NO				SI				SI	2	22
2	643	23	1983	CASO	1	2	67	RIGIDITA' A DX	NO	NO	SI	NO	NO	Stage 3	DX						NO												0	0	NO				NO				SI				NO
2	644	8	2012	CASO	1	2	69		SI	SI	SI	SI	NO	Stage 2	SX						NO												0	0	NO				NO				NO				NO
2	645	24	1988	CASO	1	1	76	BRADICINESIA	NO	NO	NO	NO	NO	Stage 4	SX		1963-1987	BOBINISTA	1950-1963		NO												20	2	SI	20	40	20	NO				SI				NO
2	646	38	2000	CASO	1	1	71	agitazione e rigidità	NO	SI	SI	NO	SI	Stage 2	SX		1958-1996	Minatore			SI											USO DI PESTICIDI PER VITICOLTURA	0.8	1	SI	14	18	4	NO				NO				NO
2	647	32		CONTROLLO	0	2	70										1964-1996	insegnante unica			NO												0	0													NO
2	648	33	2012	CASO	1	1	71	MICROGRAFIA-DIFFICOLTA' NEL CAMMINO	NO	SI	NO	SI	NO	Stage 2	DX		1962-1995				NO												0	0	NO				NO				NO				NO
2	649	11	2013	CASO	1	1	44	MICROGRAFIA	SI	NO	NO	NO	NO	Stage 3	DX	RESPONSABILE UFFICIO QUALITA'	2000-2002	RESPONSABILE TEAM	1995-2000		NO														NO				SI	20	27	1	NO				SI	2	2
2	650	38	2009	CASO	1	2	75		SI	SI	SI	SI	NO	Stage 2	SX		1959-1997				NO												0	0													SI	3	40
2	651	32	2000	CASO	1	1	71		SI	SI	NO	SI	SI	Stage 2.5	DX						NO												0	0													SI	3	40
2	652	59	2011	CASO	1	2	80		SI	SI	SI	SI	NO	Stage 2	SX						NO												0	0	NO				NO				NO				NO
2	653	50	2012	CASO	1	1	70	BRADICINESIA, IMPACCIO MOTORIO	NO	NO	SI	SI	NO	Stage 2	SX		1962-2013				NO														NO				SI	20	40	5	NO				SI	2	30
2	654	37	2009	CASO	1	1	76		SI	SI	SI	NO	NO		SX		1958-1995		1954-1957		NO												57	3	SI	18	75	20	NO				NO				SI	3	25
2	655	16	2008	CASO	1	2	46		SI	NO	SI	NO	SI	Stage 3	SX						NO												33	3	SI	13	46	20									SI	2	26
2	656	51	2012	CASO	1	1	75		NO	SI	SI	NO	SI	Stage 2.5	SX		1959-2010				NO												20	2	SI	15	35	20	SI	45	50	1					SI	2	30
2	657	46	2011	CASO	1	1	72	Dist. dell'equilibrio	NO	NO	NO	NO	SI	Stage 2	DX		1958-2004	attività direttiva			SI	SVILUPPO FOTOGRAFIE	1952-1958	1952	1958							A CONTATTO CON BASI POTENZIALMENTE TOSSICHE	0	0	NO				NO				NO				NO
2	658	34		CONTROLLO	0	2	59														NO												39	3	SI	20	59	20	NO				NO				NO
2	659	36	2005	CASO	1	2	68		SI	NO	SI	NO	SI	Stage 2.5	SX	Lavora dalla propria abitazione					NO												0	0	NO				NO				NO				SI	3	40
2	660	36	1996	CASO	1	1	73		SI	NO	NO	SI	SI		SX						NO												0	0													SI	3	30
2	661	47	2008	CASO	1	2	74		SI	NO	SI	NO	NO	Stage 3	SX		1961-2010				NO												0	0													NO
2	662	39	2011	CASO	1	1	67		SI	SI	SI	NO	NO	Stage 2	SX		1960-1999	ADDETTO AL TAGLIO E LUCIDATURA TRAVERTINO			NO												1	1	SI	18	20	10	NO				NO				SI	3	30
2	663	5	2008	CASO	1	2	62	Disturbo della marcia	NO	NO	NO	NO	NO	Stage 2	SX	Addetta macchina stampante bollini per prezzi merc					NO												0	0													SI	2	20
2	664	27	2012	CASO	1	1	77	no	SI	NO	SI	NO	SI	Stage 2.5	SX		1958-1985	coltivazione agrumi			NO												23	2	SI	39	62	20	NO				NO				NO
2	665	46	2003	CASO	1	1	66	RIGIDITA' BRACCIO SINISTRO	NO	SI	SI	SI	NO		SX		1957-2003	AGRICOLTORE - USO DI PESTICIDI			NO												11	2	SI	15	26	20	NO				NO				SI	2	36
2	666	21		CONTROLLO	0	2	66										1978-1999				NO												0	0													NO
2	668	25	2009	CASO	1	1	53		SI	NO	NO	NO	NO		DX	insegnante					NO	GIARDINAGGIO											33	3	SI	20	53	20	NO				NO				SI	3	20
2	669	40	2002	CASO	1	2	71	bradicinesia-alterazioni dell'equilibro	NO	SI	NO	SI	SI	Stage 3	SX		1961-2001				NO												0	0													SI	2	10
2	670	35	2005	CASO	1	1	67	disturbo della marcia	NO	SI	NO	NO	SI	Stage 3			1964-1999				SI	MODELLISMO-COLLE											18	2	SI	25	43	20	NO				NO				SI	2	40
2	671	34	2007	CASO	1	1	74	IPOMIMIA, RIGIDITA' A SINISTRA	SI	SI	SI	NO	SI	Stage 2	SX		1961-1995	PROGETTAZIONE IMPIANTI ELETTRICI/CONDIZIONAMENTO			NO												7.5	1	SI	16	26	15	NO				NO				NO
2	672	38	2012	CASO	1	1	60		SI	NO	NO	NO	NO		SX						NO												30	2	SI	12	42	20									NO
2	673	21	2010	CASO	1	1	67	fatica e rallentamento	SI	SI	NO	NO	NO		DX		1985-2006		1973-1985		NO												11	2	SI	18	40	10	NO				NO				NO
2	674	35		CONTROLLO	0	2	66										1971-2006	insegnante di lettere			NO												0	0													NO
2	675	35	2011	CASO	1	1	66	Ipomimia, bradicinesia e rigidità as dx	NO	NO	NO	NO		Stage 2	DX		1972-2007	Funzionario	1970-1972	insegnante matematica e fisica	NO												2.5	1	SI	16	66	1	NO				NO				SI	5	22
2	676	28	2011	CASO	1	2	55	Rigidità	NO	NO	NO	SI	NO	Stage 2	DX						SI	CONTATTO CON COLLE E SILICONE	1980-2013	1980	2013								0	0													SI	2	26
2	677	46	2001	CASO	1	1	79	Vertigini	SI	SI	SI	NO	SI	Stage 2	DX		1951-1997				NO												31	3	SI	14	45	20	NO				NO				SI	3	15
2	678	40		CONTROLLO	0	1	63										1973-2013	Piazzista			NO												16.5	2	SI	19	41	15	NO				NO				NO
2	679	49	2012	CASO	1	1	74	DISTURBI DEAMBULAZIONE	NO	NO	NO	SI	NO	Stage 1.5	SX						NO												0	0													NO
2	680	34	1995	CASO	1	1	68	MICROGRAFIA	NO	SI	SI	NO	SI	Stage 3	DX		1961-2002				NO												8	1	SI	18	26	20	NO				NO				SI	2	5
2	681	33	2012	CASO	1	2	74		SI	NO	SI	SI	NO		SX		1967-2000				NO												0	0													SI	10	30
2	682	13	2010	CASO	1	2	75		SI	NO	SI	NO	NO	Stage 3	SX		1992-2004		1979-1992		NO												0	0													SI	2	40
2	683	20	2000	CASO	1	1	69		NO	SI	NO	NO	SI	Stage 3	SX		1964-1984				NO												12.5	2	SI	15	40	10									NO
2	684	9	2008	CASO	1	1	47	rigidità arto sup sx	SI	NO	NO	NO	NO	Stage 2	SX		1999-2012	manutenzione impianti elettrici/telecomunicazioni	1995-1999	responsabile manutenzione mezzi elettrici	NO												24	2	SI	15	47	15	NO				NO				NO
2	685	3		CONTROLLO	0	2	37										1994-1997	Responsabile			NO												0	0													SI	6	25
2	686	36	2009	CASO	1	2	74	Difficoltà nella deambulazione	NO	NO	NO	SI	NO	Stage 3	DX		1958-1994	insegnante di lettere			NO												2	1	SI	20	30	4	NO				NO				SI	3	28
2	687	33	2013	CASO	1	1	67	Difficoltà nella deambulazione	SI	NO	SI	SI	NO	Stage 1.5	DX		1970-2003	direttore di una filiale			NO												0	0													NO
2	688	47	2007	CASO	1	2	73	Angoscia	SI	NO	NO	NO	SI		DX		1960-2013				NO												0	0													SI	3	20
2	689	29	2009	CASO	1	2	58	rigidità arto inf sx	NO	NO	SI	NO	SI	Stage 1.5	SX	insegnante di lettere					NO												0	0													NO
2	690	1	2012	CASO	1	2	59	impaccio motorio sx	NO	SI	NO	SI	NO		SX	Dirigente	1985-2011	dirigente			NO												52.5	3	SI	20	50	35	NO				NO				SI	15	20
2	691	27	2013	CASO	1	2	59		SI	NO	SI	SI	SI		SX						NO												13	2	SI	19	45	10	NO				NO				SI	10	31
2	692	29	2004	CASO	1	1	59	micrografia	NO	SI	NO	SI	NO	Stage 3	DX		1975-2013	Agente di assicurazioni			NO												3.5	1	SI	21	35	5	SI	40	50	1	NO				NO
2	693	30	1996	CASO	1	1	86		SI	SI	NO	SI	NO	Stage 2.5	DX		1966-1997		1952-1966		NO												6.8	1	SI	20	54	4	NO				NO				NO
2	694	39	2009	CASO	1	1	67		SI	SI	NO	NO	NO	Stage 2	DX		1969-2008				NO												0	0													NO
2	695	10		CONTROLLO	0	2	67										1972-1982	amministrativa	1970-1972	amministrativa	NO												6.9	1	SI	14	37	6	NO				NO				NO
2	696	10	2005	CASO	1	2	52	rigidità	NO	NO	NO	SI	NO	Stage 3	DX		2005-2011		1995-2005		NO												0	0													NO
2	697		2011	CASO	1	2	77	rallentamento	NO	SI	SI	NO	NO		DX						NO												0	0													SI	2	30
2	698	23	1997	CASO	1	1	66	dolore e formicolio braccio dx	NO	NO	NO	SI	SI	Stage 2	DX		1974-2011	dirigente			NO											PER LUNGO TEMPO ESALAZIONI DI CARBURANTE	0	0													NO
2	699	33	2013	CASO	1	1	72		SI	NO	NO	NO	NO		DX		1960-1993				NO												112.5	3	SI	15	60	50	SI	60	61	2	NO				NO
2	700	28	2006	CASO	1	1	65	problemi di postura, rigidità	NO	SI	NO	SI	SI		SX		1978-2009				NO												5.5	1	SI	20	42	5	NO				NO				SI	2	32
2	701	35	2004	CASO	1	2	68	no	SI	SI	SI	NO	NO	Stage 2	DX		1969-2004	INSEGNANTE UNICA			NO												0	0													NO
2	702	37	2010	CASO	1	1	75		SI	SI	NO	NO	NO	Stage 2	SX		1963-2000	FUNZIONARIO	1956-1963	AMMINISTRATORE	NO												0	0													SI	4	30
2	703	38		CONTROLLO	0	1	65										1963-2001	IMPIEGATO			NO												15	2	SI	20	40	15	NO				NO				NO
2	704	20	1990	CASO	1	1	73		SI	SI	NO	NO	SI	Stage 3	DX		1968-1988	LIQUIDATORE PENSIONI	1958-1968	TITOLARE	NO												9.9	1	SI	40	73	6	NO				NO				SI	2	40
2	705	39		CONTROLLO	0	2	69										1962-2001	SEGRETARIA DI REDAZIONE	1970-1962	COMMESSA	NO												44	3	SI	18	58	22	NO				NO				SI	1	30
2	706	17		CONTROLLO	0	1	73										1977-1988	GIARDINIERE	1960-1977		NO												2	1	SI	18	22	10	NO				NO				NO
2	707	39	2009	CASO	1	2	57		NO	NO	SI	NO	NO	Stage 2	DX						NO												0	0													NO
2	708	32		CONTROLLO	0	1	65										1978-2010				NO												0	0													NO
2	709	48	2010	CASO	1	1	71		NO	SI	SI	SI	SI	Stage 2	SX		1961-2009	funzionario			NO												0	0													SI	4	40
2	710	8	2012	CASO	1	2	49	Rallentamento ,impaccio motorio sx	NO	SI	NO	NO	NO	Stage 1	SX	Amministrativo	1983-1993	segretaria			NO												3.2	1	SI	17	49	2	NO				NO				NO
2	711	16		CONTROLLO	0	2	45									titolare					NO												0	0													NO
2	712	4	2010	CASO	1	1	54	impaccio motorio dx	NO	NO	NO	NO	SI	Stage 1.5	DX	vendita prodotti agricoli	1979-1983	coltivatore			NO												8	1	SI	16	32	10	NO				NO				NO
2	713	33		CONTROLLO	0	1	64									amministrativo					NO												0	0													NO
2	714	27	2012	CASO	1	1	74		NO	SI	NO	NO	NO	Stage 3	DX		1973-1994	manutenzione impianti fluidi	1945-1972		NO												0	0													NO
2	715	33		CONTROLLO	0	1	58														NO												28.5	2	SI	20	58	15	NO				NO				SI	4	58
2	716	23	2003	CASO	1	1	53		NO	NO	NO	NO	NO	Stage 3	DX	AUTORIZAZIONE MUTUI					NO												0	0													NO
2	717	4		CONTROLLO	0	1	80										1962-1966	ASL DI FROSINONE	1966-2003	ANESTESISTA	NO												25.5	2	SI	18	52	15									NO
2	718	13		CONTROLLO	0	1	64									ATTUARIO ECONOMISTA	1975-1988	DIRIGENTE-CAPOSERVIZIO			NO												13	2	SI	17	30	20									NO
2	719	25		CONTROLLO	0	2	76									CAPO NUFFICIO STAMPA					NO												13	2	SI	33	46	20									NO
2	720	35		CONTROLLO	0	1	73										1965-2000		1975-2005		NO												0	0													SI	1	20
2	721	33		CONTROLLO	0	1	67										1967-2000	DISTRIBUTORE E VENDITORE			SI	GIARDINAGGIO (PESTICIDI)	1967-2013	1967	2013								0	0													SI	2	18
2	722	41	2010	CASO	1	2	64	DISTURBIDELL'EQUILIBRIO-FATICA	NO	SI	SI	SI	SI	Stage 2	DX						NO												0	0													SI	4	20
2	723	17	1997	CASO	1	1	66		SI	NO	NO	NO	NO	Stage 2	SX		1980-2013		1974-1980		NO												3	1	SI	18	30	5									SI	2	32
2	724	35		CONTROLLO	0	2	65										1973-2008				NO												0	0													NO
2	725	24	1997	CASO	1	1	49	IPOSMIA	SI	SI	SI	SI	SI	Stage 3	SX		1973-2003	ANESTESISTA DI SALA OPERATOERIA	2003-2013		NO												0	0													NO
2	726	25	2005	CASO	1	1	60	RIGIDITA' BRACCIO SINISTRO	NO	NO	NO	NO	NO	Stage 2	SX						NO												0	0													NO
2	727	29		CONTROLLO	0	2	65										1973-1979		1979-2008		NO												0	0													NO
2	728	1	2008	CASO	1	1	53		SI	SI	NO	SI	SI	Stage 2.5	DX	FUNZIONARIO SANITA'	1995-1996	INSEGNANTE GEOGRAFIA ECONOMICA- INGLESE-RUSSO			NO												0	0													NO
2	729	37	2002	CASO	1	2	63	LIEVE DISTURBO DI MEMORIA	SI	SI	SI	SI	SI	Stage 2	SX						SI	GIARDINAGGIO	1965-2013	1965	2013								2	1	SI	40	50	4									NO
2	730	18		CONTROLLO	0	1	62										2000-2012		1982-2000		NO												0	0													NO
2	731	49		CONTROLLO	0	2	72														NO												0	0													SI	10	22
2	732		2006	CASO	1	1	60	IMPACCIO MOTORIO E RIGIDITA' GAMBA DESTRA	SI	NO	SI	NO	SI	Stage 2.5	DX		2009-2011	PREPARAZIONE ARTISTICA E PRODUTTIVA DI UN FILM			NO												46	3	SI	14	60	20									NO
2	733	25		CONTROLLO	0	2	65									PREPARAZIONE ESAMI DI MATURITA'	1996-2013		1971-1996		NO												0	0													SI	8	40
2	734	25	2011	CASO	1	1	62		SI	SI	NO	NO	SI	Stage 2	SX		1971-1996	CONTROLLO PASSAPORTI	1964-1969		NO												99	3	SI	12	45	60									NO
2	735	44		CONTROLLO	0	2	64														NO												0	0													NO
2	736	38	2011	CASO	1	1	78	BRADICINESIA AS DX DISTURBO DEAMBULAZIONE	SI	SI	SI	SI	NO	Stage 2	DX		1952-1990	LINOTIPISTA (COMPOSITRICE- PIOMBO/ANTIMONIO)			SI	PITTURA	1964-2011	1964	2011		OLIO SU TELA						87.75	3	SI	20	59	45									NO
2	737	43		CONTROLLO	0	1	77										1958-2001	CAPO AREA ISPETTIVA			NO												20.25	2	SI	18	45	15									NO
2	738	10	2007	CASO	1	1	42	IMPACCIO MOTORIO ARTO SUPERIORE E INFERIORE DESTRO.	NO	NO	SI	NO	NO	Stage 3	DX	ASSISTENZA CLIENTI					NO												12.75	2	SI	16	33	15									SI	8	42
2	739	8		CONTROLLO	0	1	46									REDAZIONE	1982-1990				NO												0	0													NO
2	740	35	2013	CASO	1	1	70		SI	NO	NO	NO	NO		SX		1968-1978	MANUTENZIONE IMPIANTI			NO												16	2	SI	30	70	8									SI	1	35
2	741	28	2012	CASO	1	1	79	BRADICINESIA, DEFICIT COGNITIVO	NO	SI	NO	NO	NO	Stage 3	SX		1959-1987				NO														SI	20		20	NO				NO				SI	6
2	742	22	1992	CASO	1	1	58		SI	SI	NO	SI	SI	Stage 3	SX						NO												0	0													NO
2	743	35	2013	CASO	1	1	66	IPOMIMIA	NO	NO	SI	NO	NO	Stage 2			1972-2007	HA USATO BICARBONATO DI AMMONIO, DILUENTE NITRO AR	1968-1972		NO												12	2	SI	15	27	20	NO				NO				SI	8	30
2	744	14	2004	CASO	1	1	62		SI	NO	NO	NO	NO	Stage 2	SX		1989-2003	GESTIONE IMPIANTI DEPURAZIONE	1972-1989		NO												74	3	SI	14	51	40	NO				NO				SI	3	27
2	745	11	2007	CASO	1	2	78	DIFFICOLTA' DEAMBULAZIONE	NO	SI	NO	NO	SI	Stage 2	DX		1950-1961	ADDETTA LAVORAZIONE PELLI			NO												5	1	SI	20	40	5									SI	1	35
2	746	34		CONTROLLO	0	1	79										1957-1991				NO												74	3	SI	20	57	40									SI	2	40
2	747	14		CONTROLLO	0	2	60										1973-1987	RAGIONIERA			SI	CORSO ACQUERELLO	2000-2003	2000	2003	URBANA							0	0													SI	8	7
2	748	27	2013	CASO	1	1	67		SI	SI	NO	NO	NO	Stage 1.5	DX		1973-2000				NO												0	0													NO
2	749	8		CONTROLLO	0	2	73										1955-1963				NO												0	0													NO
2	750	37	2005	CASO	1	1	82		NO	NO	SI	NO	SI	Stage 3			1955-1992				NO												1.5	1	SI	17	20	10									SI	2	32
2	751	44	2004	CASO	1	1	70	instabilità posturale	NO	SI	NO	SI	NO	Stage 2	SX		1958-2002	contatto con solventi e collanti			NO												0	0	NO				NO				NO				NO
2	753		1998	CASO	1	2	85	rigidità	NO	SI	SI	NO	SI	Stage 3	DX						NO												0	0													NO
2	754	14		CONTROLLO	0	2	67										1965-1979				NO												0	0													NO
2	755	44	2010	CASO	1	1	78		NO	SI	NO	NO	NO	Stage 2	SX		1950-1994	caporeparto			NO												34	3	SI	10	78	10	NO				NO				SI	2	20
2	756	30		CONTROLLO	0	1	77										1986-1995	DIREZIONE TECNICA	1956-1986	SERVIZI TECNICI STUDI TELEVISIVI	NO												50	3	SI	20	70	20	NO				NO				NO
2	757	50		CONTROLLO	0	2	72														NO												0	0					NO				NO				SI	30	8
2	758	31		CONTROLLO	0	1	61										1981-2012	LIBERO PROFESSIONISTA			NO												43	3	SI	18	61	20	NO				NO				SI	24	25
2	759	38	2013	CASO	1	1	51	Bradicinesia dx	NO	NO	SI	SI	NO	Stage 1.5	DX	ARTIGIANO					SI	RESTAURO AUTO E MOTO	1975-2014	1975	2014	RURALE	JUDO					USO SOLVENTI, VERNICI, BENZINA - TRAUMI CRANICI	0	0													NO
2	760	12		CONTROLLO	0	2	38									IMPIEGATA					NO												0	0													NO
2	761	14	2012	CASO	1	1	60		NO	SI	SI	NO	SI	Stage 2		TECNICO COMMERCIALE RESPONSABILE CONTRATTI	1990-2000	TECNICO COMMERCIALE RESPONSABILE CONTRATTI	1976-1990	TECNICO REDATTORE MANUALE TECNICI	NO	GINNASTICA CALCETTO	1975-1980	1975	1980	URBANA							8	1	SI	14	30	10	NO				NO				SI	4	34
2	762	13	2007	CASO	1	1	65	DIFFICOLTA' DI ARTICOLAZIONE AS SN	NO	NO	SI	NO		Stage 2	SX	STATISTICA	1973-1986	ANALISI DI MERCATO			NO												1.2	1	SI	15	27	2	NO				NO				NO
2	763		2005	CASO	1	1	57		SI	NO	SI	NO	SI			MANUTENZIONE IMPIANTI TERMO-IDRAULICI					NO												0	0
2	764	23	1993	CASO	1	2	64		SI	SI	SI	NO	SI				1970-2008	IMPIEGATA AMMINISTRATIVA			NO												0	0													SI	3	24
2	765		2006	CASO	1	1	61	INSONNIA	SI	SI	SI	NO	SI		SX	TESORIERE					SI	PITTURA											0	0													SI	8	20
2	766	25		CONTROLLO	0	1	69										1968-1993	RESPONSABILE			NO												23	2	SI	17	40	20	NO				NO				NO
2	767	63	2013	CASO	1	2	63		SI	NO	NO	NO	NO	Stage 1	DX						NO												0	0													NO
2	768	16		CONTROLLO	0	2	73									ASSISTENTE	1984-2000				NO												5	1	SI	25	45	5	NO				NO				SI	30	5
2	769		2008	CASO	1	2	64						SI	Stage 2	SX						SI						AGRICOLA	1974-2004	1974	2004	RURALE	COLTIVAZIONE FRUTTA, PRODUZIONE OLIO-VINO	0.7	1	SI	17	24	2	NO				NO				NO
2	770	13	2004	CASO	1	2	60		SI	SI	NO	NO	NO		DX		1987-2000	IMPIEGATA	2000-2011	INSEGNANTE INFORMATICO- APP. SEGRETERIA	SI											ESPOSIZIONE A DIOSSINA	20	2	SI	16	32	25	NO				NO				SI	15	15
2	771	26		CONTROLLO	0	1	82										1976-2002	AUTISTA	1950-1976	PIASTRELLISTA USO DI COLLANTI	NO												45	3	SI	13	43	30	NO				NO				NO
2	772	39	2008	CASO	1	1	85		NO	SI	NO	NO	SI	Stage 3			1949-1988				NO												18	2	SI	26	46	18	NO				NO				SI	1	40
2	773	21	2013	CASO	1	2	58	MICROGRAFIA	SI	NO	NO	NO	NO	Stage 1.5	DX	PULITRICE					NO												0	0													SI	3	30
2	775	37		CONTROLLO	0	1	79										1936-1973	PROGETTAZIONE-INSEGNAMENTO	1973-1992	DIRIGENTE	NO												0	0													SI	8	20
2	776		2012	CASO	1	2	78	BRADICINESIA- CONFUSIONE	NO	SI	SI	NO	SI	Stage 2	SX						NO												0	0													SI	5	48
2	777	28	1997	CASO	1	1	71	BRADICINESIA	NO	SI	NO	SI	SI		SX	LIBERA PROFESSIONE					NO												0	0													SI	3	10
2	778	35		CONTROLLO	0	2	60														NO												0	0													NO
2	779	11	1982	CASO	1	1	68		NO	NO	NO	NO	NO	Stage 3	SX		1971-1994	SUPERVISORE GRUPPI COMPRESSORI IM.CHIMICI/RAFFINE			SI	TENNIS	1994-1996	1994	1996	RURALE							0	0													SI	3	30
2	780		2014	CASO	1	1	68	BRADICINESIA ED IMPACCIO EMILATO SINISTRO	SI	NO	NO	NO	NO	Stage 2	SX		1966-1995	MECCANICO			NO												0	0													SI	2	18
2	781	10	2013	CASO	1	2	75	BRADICINESIA	SI	NO	NO	SI	SI	Stage 2	DX		1984-1994	DIRETTRICE			NO												8	1	SI	30	38	20	NO				NO				NO
2	782	27		CONTROLLO	0	2	62									RAGIONIERA IN AMMINISTRAZIONE	1984-2011		1970-1979	AMMINISTRAZIONE	NO												0	0													NO
2	783	24	2003	CASO	1	2	48		SI	NO	SI	NO		Stage 2.5	SX	diagnosi di laboratorio	1991-1992	ricercatore cellule leucemiche			NO												1.5	1	SI	18	24	5	NO				NO				NO
2	784	16		CONTROLLO	0	1	47									esperto in comunicazione ed informazione istituzio	1986-1997				NO												0	0													SI	4	32
2	785	8		CONTROLLO	0	2	72										1961-1969	settore abbonamenti														PITTURA AD OLIO E SU PORCELLANE	1.25	1	SI	22	27	5	NO				NO				SI	3	25
2	786	23		CONTROLLO	0	1	70										1971-1994	capo ufficio			NO												0.25	1	SI	30	35	1	NO				NO				NO
2	787		2008	CASO	1	2	66	malessere generale	SI	SI	SI	NO	SI	Stage 2.5	SX						NO												0	0													SI	5	40
2	788	36		CONTROLLO	0	1	66										1977-2013				NO												54	3	SI	12	66	20	NO				NO				SI	16	37
2	789	28		CONTROLLO	0	2	53														NO												0	0													SI	4	25
2	790	30		CONTROLLO	0	1	62										1968-1998				NO												27.75	2	SI	12	49	15	NO				NO				SI	5	20
2	791	25		CONTROLLO	0	1	68										1969-1994	cascatore			NO											USO DI VERNICI E AMMONIACA	53	3	SI	15	68	20	NO				NO				SI	3	40
2	792			CONTROLLO	0	1	71														NO												0	0													SI	10	35
2	793			CONTROLLO	0	2	68														NO												0	0													NO
2	794	54		CONTROLLO	0	2	73														NO												0	0													NON RISPONDE
2	795	42		CONTROLLO	0	2	62									amministrativa					NO												0	0													NO
2	796	24		CONTROLLO	0	2	52									interprete e traduttrice	1985-1990	insegnante di lingua francese			NO												18	2	SI	16	52	10	NO				NO				SI	5	25
2	797	40		CONTROLLO	0	1	72										1960-2000	direttore ufficio postale			NO												0	0													SI	12	50
2	798	24	2014	CASO	1	1	75	MICROGRAFIA, BRADICINESIA	SI	NO	SI	NO	NO	Stage 1	DX		1969-1993	CONDUCENTE BUS	1965-1969	TRASPORTO MOBILI ROMA	NO												0	0													NO
2	799	27		CONTROLLO	0	2	78										1979-1993	ATTIVITA' D'UFFICIO IN STAZIONE	1952-1979	UTILIZZO DI SODA	NO												0	0	NO				NO				NO				NO
2	800	20	2011	CASO	1	2	85		SI	SI	SI	NO	SI	Stage 2	DX		1970-1990				NO												0	0	NO												SI	5	20
2	801	31		CONTROLLO	0	2	66										1977-2008				NO												52	3	SI	14	66	20	NO				NO				NO
2	802	27		CONTROLLO	0	2	71										1980-2007	CONTATTO CON VARECCHINA E ACIDO MURIATICO			NO												0	0													SI	4	25
2	803	21	2010	CASO	1	1	74		SI	SI	NO	NO	NO	Stage 1.5	DX		1975-1996	AUTISTA BUS	1956-1975	ROMA S LORENZO	NO												35	3	SI	14	42	25	NO				NO				NO
2	804	36		CONTROLLO	0	1	69										1962-1998	Tecnico specialista uff. progetti			NO												22	2	SI	18	40	20	NO				NO				NON RISPONDE
2	805	28	2011	CASO	1	2	71		SI	NO	NO	NO	NO	Stage 2	SX		1970-1998	amministrativa	1963-1970	perforatrice	NO											VIAGGI CULTURALI E PAESAGGISTICI	0	0													SI	1	20
2	806	40	2011	CASO	1	1	69		SI	NO	SI	NO	NO	Stage 2.5	SX		1959-1999	laboratorio taglio travertino			NO												0	0													NO
2	808	48	2012	CASO	1	1	68		NO	NO	SI	NO	NO	Stage 2.5	SX		1958-2006	COMMESSO			NO												33.75	3	SI	13	58	15	NO				NO				NO
2	809	28		CONTROLLO	0	2	70										1981-2009	ASSISTENTE AMMINISTRATIVA	1968-1981	BIDELLA	NO												0	0	NO				NO				NO				SI	5	40
2	810	42		CONTROLLO	0	1	84										1948-1990	MACCHINISTA CINEMA			NO												5	1	SI	15	35	5									NO
2	811	39		CONTROLLO	0	1	72										1955-1994	IDRAULICO			NO												17.4	2	SI	14	72	6	NO				NO				NO
2	812	16		CONTROLLO	0	2	47										2011-2014				NO												10.15	2	SI	18	47	7	NO				NO				SI	8	10
2	813	18	2013	CASO	1	1	51		SI	NO	SI	NO	NO	Stage 1	DX	Impiegato in ufficio	1990-1995	Viabilità esterna			NO												1.55	1	SI	20	51	1	SI	48	50	1	SI	48	50	1	SI	7	13
2	814	3		CONTROLLO	0	2	57									Ufficio legale	1978-1981	cassiera			NO												42	3	SI	13	55	20	NO				NO				SI	4	23
2	815		1998	CASO	1	2	75	impaccio motorio e dolore al braccio dx	NO	NO	SI	NO	NO	Stage 3	DX		1960-1964	pellicciaia			NO												0	0													NO
2	816	21		CONTROLLO	0	1	77										1985-2006		1969-1945	accompagnatore di turisti	NO												0	0													SI	10	20
2	817	17	2008	CASO	1	1	57	NESSUNO	NO	NO	SI	NO	NO	Stage 2	SX	GESTIONE PRATICHE AMMINISTRATIVE	1974-1991	ESPOSIZIONE AMIANTO			NO												11	2	SI	12	23	20	NO				NO				SI	6	20
2	818	5		CONTROLLO	0	2	49									PASTICCERA	2002-2007	CUOCA			NO												0.45	1	SI	13	16	3	NO				NO				SI	6	15
2	819	10		CONTROLLO	0	2	58									grafica	1972-1982	traduttrice			NO												53.75	3	SI	13	56	25	NO				NO				SI	6	18
2	820	34	2012	CASO	1	1	60	BRADICINESIA ARTO SUPERIORE DESTRO	NO	NO	NO	SI	NO	Stage 2	DX		1978-2013	AIUTAVA ANCHE IN ALLEST LIBRI:COLLA, PETROLIO,NH4	1976-1978	AIUTANTE CAMERIERE SU NAVE PETROLIERA	NO												18	2	SI	18	27	40	NO				NO				SI	8	24
2	821	9		CONTROLLO	0	2	76										1951-1960				NO												0	0													SI	4	12
2	822	49	2010	CASO	1	2	73	ASTENIA	NO	NO	NO	NO	NO	Stage 2.5	SX						NO												0	0													SI	3	10
2	823	5	2012	CASO	1	2	44	DOLORE E STANCHEZZA	SI	NO	SI	NO	SI	Stage 1	DX	ORDINI SEGRETERIA ADDETTA ALLE VENDITE	1990-1995	ADDETTA SEGRETERIA RAGIONERIA	1987-1991	N.B. VENDITA FERTILIZZANTI E ANTIPARASSITARI	NO												1.35	1	SI	35	44	3									SI	1	35
2	825	37		CONTROLLO	0	1	62										1974-2011	FRONT OFFICE			NO												10	1	SI	20	30	20									SI	2	15
2	826	5		CONTROLLO	0	1	47									TECNICO DI MANUTENZIONE	1988-1993	AIUTO CARPENTIERE (USO DI PETROLIO)			NO												40	3	SI	15	47	25	NO				NO				SI	4	20
2	827	5		CONTROLLO	0	1	58									IMPIEGATO	1977-1982				NO												27	2	SI	20	47	20									NO
2	828	36		CONTROLLO	0	1	70										1966-2002	commesso			NO												0	0													NO
2	829	25		CONTROLLO	0	1	72										1970-1995	Autista	1960-1970		NO												0	0													SI	4	50
2	830	16		CONTROLLO	0	1	58									MAGFAZZINIERE	1979-1995				NO												28.5	2	SI	16	54	15	NO				NO				SI	6	12
2	831	38		CONTROLLO	0	1	56										1975-2013				NO												25.5	2	SI	5	56	10	NO				NO				SI	8	40
2	832	31		CONTROLLO	0	1	52									AMMINISTRATIVO					NO												17.5	2	SI	17	52	10	NO				NO				NO
2	833	41		CONTROLLO	0	2	60														NO												0	0													NO
2	834	20		CONTROLLO	0	1	59										1992-2012		1985-1999		NO												0	0	NO				NO				NO				SI	2	18
2	835	22		CONTROLLO	0	1	75										1980-1987		1958-1980		NO												0	0													NO
2	836		2011	CASO	1	2	68	STANCHEZZA	SI	NO	SI	NO	SI	Stage 1.5	DX						NO												2.3	1	SI	27	50	2	NO				NO				SI	2	50
2	837	9		CONTROLLO	0	1	49									TITOLARE	2000-2009	TITOLARE	1995-2000	TITOLARE	NO												2.75	1	SI	38	49	5	NO				NO				SI	12	20
2	838	41		CONTROLLO	0	1	81										1954-1995	TITOLARE	1950-1950	BARISTA	NO												0	0													SI
2	839	39		CONTROLLO	0	1	61										1973-2012	COSTRUZIONE PROTESI-USO POLVERI D'ORO-CIANOCOBALTO			NO												38	3	SI	17	55	20	NO				NO				NO
2	840	29		CONTROLLO	0	1	68										1994-2012		1965-1994	MECCANICO	NO												21.2	2	SI	15	68	8	NO				NO				NO
2	841	34		CONTROLLO	0	2	68										1963-1997				NO												32.25	3	SI	25	68	15	NO				NO				SI	3	40
2	842	22		CONTROLLO	0	1	57									SOTTOUFFICIALE AMMINISTRATIVO	1982-1993	FORMAZIONE PERSONALE E VIGILANZA ARMATA			NO												37	3	SI	20	57	20	SI	35	40	1	NO				SI	2	30
2	843	25		CONTROLLO	0	1	59										2004-2015	CONTROLLO MANUTENZIONE AUTOMEZZI	1979-2004	SALDATURE MANUTENZIONE DI AEREI	SI	GIARDINAGGIO	2000-2015	2000	2015	URBANA						USO DI PESTICIDI	10	1	SI	15	40	8	NO				NO				NO
2	844	34		CONTROLLO	0	1	63										1974-2008	FACCHINAGGIO E ORDINAZIONI	1970-1974	SCARICHI MACCHINE, LAVAGGIO MOTORI	NO												132	3	SI	13	57	60	NO				NO				NO
2	845	20		CONTROLLO	0	1	79										1961-1981	CAPO ASSISTENTE DI VOLO	1950-1961	CAPO UFFICIO ACQUISTI	NO												37	3	SI	13	50	20	NO				NO				SI	1	70
2	846	33		CONTROLLO	0	1	63										1978-2011	TRASPORTO PACCHI E SACCHI CORRISPONDENZA	1974-1978	LAVORO D'UFFICIO E RILEVAZIONI SUL TERRIOTORIO	NO												2	1	SI	20	30	4	NO				NO				NO
2	847	30		CONTROLLO	0	1	70										1988-2007	UFFICIO AMMINISTRATIVO	1958-1988	TAPPEZZIERE	NO												27.5	2	SI	15	70	10	NO				NO				NO
2	848	40		CONTROLLO	0	1	73										1964-2004	DIRIGENTE			NO												69	3	SI	17	40	60	NO				NO				NO
2	849	31		CONTROLLO	0	1	69										1969-2000	MANOVRATORE- UFFICIO	1960-1969	EFFETTUAVA IMPIANTI ELETTRICI	NO												8.5	1	SI	21	55	5	NO				SI	40	41	2	NO
2	850	35		CONTROLLO	0	1	60										1973-2008	SERVIZIO A CAVALLO, ACCUDIMENTO CAVALLI, GARE			NO												13	2	SI	15	28	20	NO				NO				NO
2	851	40		CONTROLLO	0	2	75										1964-2004	REGISTRAZIONE, QUESTIONARI CONTROLLO DI QUALITA'			NO												1.25	1	SI	70	75	5	NO				NO				NO
2	852	5		CONTROLLO	0	1	70									PARRUCCHIERE	1958-1963				NO												0	0													SI	6	20
2	853	34		CONTROLLO	0	2	53														NO												4.5	1	SI	17	23	15	NO				NO				NO
2	854	10		CONTROLLO	0	1	68										1999-2009				NO												13.25	2	SI	15	68	5	NO				NO				NO
2	855	39		CONTROLLO	0	2	65										1975-2014	LAVORO D'UFFICIO	1968-1975	SEGRETERIA	NO												0	0													SI	1	20
2	856	49		CONTROLLO	0	2	67														NO												0	0													SI	3	40
2	857			CONTROLLO	0	2	70										1960-1996				NO												0	0													NO
2	858	2	2005	CASO	1	1	62		SI	NO	NO	NO	NO	Stage 2	SX	PROFESSORE	1976-1978				SI	GIARDINAGGIO	1976-2015	1976	2015	URBANA							7	1	SI	16	30	10	NO				NO				SI	4	5
2	859	42		CONTROLLO	0	2	60										1972-2014				NO												0	0	NO				NO				NO				SI	5	30
2	860	52		CONTROLLO	0	2	71														NO												11.8	2	SI	12	71	4	NO				NO				NO
2	861	43		CONTROLLO	0	1	68										1966-2009				NO												28	2	SI	12	68	10	NO				NO				SI	4	30
2	862	54		CONTROLLO	0	1	80										1951-2005				NO												35	3	SI	10	80	10									SI	4	30
2	863	52		CONTROLLO	0	2	78														NO												0	0													SI	4	40
2	864			CONTROLLO	0	1	67										2008-2011	MURATORE			NO												14	2	SI	11	67	5	NO				NO				NO
2	865	33	1988	CASO	1	2	74	bradicinesia	SI	NO	SI	NO	SI	Stage 4	SX		1955-2004	commessa			NO												0	0													SI	4	52
2	866	33		CONTROLLO	0	1	77										1962-1995	conduttore mezzi meccanici			NO												25.6	2	SI	13	77	8	NO				NO				SI	4	30
2	867	31	1992	CASO	1	2	75		NO	SI	NO	NO	NO	Stage 4	SX						NO												0	0													NO
2	868	45		CONTROLLO	0	1	77										1957-2002				NO												40.5	3	SI	23	77	15	NO				NO				NO
2	869	40		CONTROLLO	0	1	76										1954-1994	DIRIGENTE DI ESERCIZIO			NO												30	2	SI	16	76	10	NO				NO				SI	10	20
2	870	37		CONTROLLO	0	1	77										1963-2000	VICE DIRETTORE STABILIMENTO ESTRAZIONE OLIO DI SEM			NO												0	0													SI	8	44
2	871	33		CONTROLLO	0	1	61									NUTRIZIONISTA					NO												0	0													NO
2	872	37		CONTROLLO	0	2	56														NO												0	0													SI	10	30
2	873	22		CONTROLLO	0	1	65										1986-2008		1976-1986		NO	AGRICOLTURA	2008-2015	2008	2015	RURALE						RACCOLTA OLIVE	27	2	SI	14	59	12	NO				NO				NO
2	874	26		CONTROLLO	0	1	65										1979-2005		1966-1979		NO												50	3	SI	12	62	20	NO				NO				SI	6	53
2	875	11		CONTROLLO	0	1	66										1989-2000	CONSULENTE FINANZIARIO	1974-1989	FUNZIONARIO	NO												29.4	2	SI	17	66	12	NO				NO				SI	5	10
2	876	30		CONTROLLO	0	1	66										1973-2003	TECNICO TRASMISSIONI	1964-1971	TECNICO TRASMISSIONI	NO												3	1	SI	17	20	20	NO				NO				SI	24	10
2	877	40		CONTROLLO	0	1	59														NO												53.75	3	SI	16	59	25	NO				NO				SI	10	30
2	878			CONTROLLO	0	2	63														NO												0	0													NO
2	879	29		CONTROLLO	0	1	65										1974-2003	IMPIEGATO	1964-1974	ELETTRICISTA IN VARI LUOGHI E CANTIERI D'ITALIA	NO												6	1	SI	13	25	10	NO				NO				NO
2	880	11		CONTROLLO	0	2	74										1958-1969	ADDETTA AL CONTROLLO MAGAZZINO			NO												0	0													SI	5	30
2	881	46		CONTROLLO	0	1	75										1954-2000	ELETTRAUTO			NO	FALEGNAMERIA	2000-2015	2000	2015	URBANA							45	3	SI	16	46	30	NO				NO				NO
2	882	32		CONTROLLO	0	1	61										1977-2009		1973-1977		NO												30	2	SI	25	45	30	NO				NO				SI	2	20
2	883	27		CONTROLLO	0	2	70										1966-1993	Segretaria di reparto	1964-1966	Dattilografa	NO												10	1	SI	20	30	20	NO				NO				NO
2	884	32	2011	CASO	1	2	77		SI	SI	NO	NO	SI	Stage 2.5	DX		1968-2000	Responsabile Acquisti	1962-1968	Addetta reparto - Propaganda e Stampa	NO												0	0													SI	1	40
2	885	48		CONTROLLO	0	1	77										1962-2010				NO														NO				NO				SI	20	63	5	NO
2	886	40		CONTROLLO	0	1	62									COSTRUZIONE E RESTAURAZIONE MOBILI					NO												44	3	SI	18	62	20	NO				NO				NO
2	887	21		CONTROLLO	0	1	48									ADDETTO POMPA BENZINA-VENDITA TESSUTI-ALIMENTARI	1990-1994		1985-1990		NO												0	0	NO				NO				NO				SI	12	27
2	888	40		CONTROLLO	0	1	79									ADDETTO ALLA VENDITA	1960-2000		1955-1960	ADDETTO ALL'AVVIAMENTO TELAI MECCANICI E MACCHINE	NO												0	0													NO
2	889	28		CONTROLLO	0	1	73										1972-2000	ATTIVITà DI CUCINA		CUOCO	SI	GIARDINAGGIO	1960-2015	1960	2015	RURALE	MANUTENZIONE ABITAZIONE	1960-2015	1960	2015	RURALE	COLTIVAZIONE USO FAM.NO IMPIEGO SOSTANZE CHIMICHE	25.5	2	SI	20	71	10	NO				NO				NO
2	890	24		CONTROLLO	0	2	74										1978-2002	ADDETTA LAVAGGIO E STIRAGGIO PERCLOROETILENE	1958-1965	ADDETTA LAVAGGIO E STIRAGGIO PERCLOROETILENE	NO												0	0
2	891	31		CONTROLLO	0	2	71										1972-2003		1968-1972		NO												0	0	NO				NO				NO				NO
2	892	20		CONTROLLO	0	1	74										1976-1996	carico materiale telefonico	1964-1976	mobili da cucina	NO												0	0													NO
2	893	5	2014	CASO	1	2	75		SI	SI	SI	SI	NO	Stage 2.5	SX		1957-1962		1964-1998		NO												23.5	2	SI	28	75	10	NO				NO				NO
2	894	14		CONTROLLO	0	2	68										1963-1977	LAVORO D'UFFICIO			NO												0	0													NO
2	895	24	2011	CASO	1	1	74		NO	SI	NO	NO	NO	Stage 3	DX		1973-1997	ESPOSIZIONE A KEROSENE	1954-1973	ESPOSIZIONE A TETRACLOROFILENE, NAFTA, BENZINA	NO												8.25	1	SI	15	70	3	SI	15	70	5					NO
2	896	12		CONTROLLO	0	2	60										1980-1986		1968-1980	SARTORIA ABITI IN AZIENDA CONFEZIONI ABITI DA UOMO	NO												26.4	2	SI	16	60	12	NO				NO				SI	3	47
2	897	8		CONTROLLO	0	2	58										1974-1982	CONTABILITA' gruppo liquigas			SI	GIARDINAGGIO	1982-2015	1982	2015	RURALE							0	0
2	898	34		CONTROLLO	0	1	69										1975-2009	LAVORO D'UFFICIO		VENDITA	NO												0	0													NO
2	899	25		CONTROLLO	0	1	51									impiegato amministrativo					NO												0	0													SI	2	30
2	900	4		CONTROLLO	0	1	53									AUTISTA IN ZONA ROMANA E REGIONI LIMITROFE (LAZIO,	2000-2004		1977-2000	OCCASIONALE ESPOSIZIONE A DERIVATI PETROLIO E VELE	NO												0	0													SI	2	50
2	901	37		CONTROLLO	0	2	55									COLLABORA IN LAVORI DI CASA E BABY SITTER	1975-2012	COLTIVAZIONENE RACCOLTA SELEZIONE FIORI			NO												12.5	2	SI	17	42	10	NO				NO				SI	2	30
2	902	35		CONTROLLO	0	1	54									LAVORO D'UFFICIO					NO												0	0													SI	1	30
2	903	5		CONTROLLO	0	2	60										1972-1977	MONTAGGIO CASSETTE DI LEGNO. ESPOS POLVERE LEGNO			NO												22	2	SI	15	55	11	NO				NO				SI	2	35
2	904	23		CONTROLLO	0	1	55									COMMESSO	1976-1992	AGRICOLTORE			NO												13.3	2	SI	17	55	7	NO				NO				SI	2	10
2	905			CONTROLLO	0	2	78									ORGANIZZAZIONE VIAGGI CULTURALI					NO												0	0	NO				NO				NO				NO
2	906	27		CONTROLLO	0	2	74										1970-1997	PROF. LETTERE LINGUE STRANIERE	1961-1970	ATTIVITA' DI UFFICIO	NO												5.4	1	SI	20	74	2	NO				NO				SI	2	10
2	907	26		CONTROLLO	0	2	74										1959-1985				NO														SI	20	22		NO				NO				SI	1	20
2	908	7		CONTROLLO	0	2	59									ATTIVITà DI UFFICIO	1975-1982	ATTIVITA' AMMINISTRATIVA			NO												5.5	1	SI	17	28	10	NO				NO				SI	1	20
2	909	70		CONTROLLO	0	1	84										1945-2015	VENDITA AL DETTAGLIO			SI						MODELLISMO	1970-1990	1970	1990	URBANA	LAVORO SU LISTELLI DI LEGNO ED USO DI COLLANTE	18	2	SI	20	50	12									SI	4	40
2	910	34		CONTROLLO	0	1	68										1972-2006		1968-1972	TRASPORTO MATERIALI	NO												48	3	SI	16	40	40	SI	40	41	5	SI	41	43	1	NO
2	911	36		CONTROLLO	0	1	64										1972-2008				NO												36.75	3	SI	15	64	15	NO				NO				SI	6	15
2	912	45		CONTROLLO	0	2	64														NO												0	0	NO				NO				NO				SI	4	20
2	913	36		CONTROLLO	0	1	64										1972-2008				NO												26	2	SI	14	40	20	NO				SI				NO
2	914	43		CONTROLLO	0	1	65										1969-2012	PROGETTAZIONE E DIREZIONE LAVORI CANTIERE			SI	LAVORAZIONE LEGNO	1980-2015	1980	2015	URBANA						TAGLIO, MONTAGGIO, LEVIGATURA VERNICIATURA DEL LEG	15	2	SI	20	40	15	NO				NO				SI	2	14
2	915	20		CONTROLLO	0	1	45									ASSISTENZA TECNICA HARDWARE					NO												0	0	NO				NO				NO				NO
2	916	5		CONTROLLO	0	1	76										1967-1997	RAPPRESENTANZA ELETTRODOMESTICI INCASSO	1962-1967	COSTRUZIONE SCENOGRAFIA	NO												31	3	SI	14	45	20	NO				NO				SI	1	20
2	917	32		CONTROLLO	0	1	75										1964-1996	ADDETTO ALLA PRODUZIONE FARMACI			NO												0	0	NO				NO				NO				NO
2	918	38		CONTROLLO	0	2	75										1964-2002		1954-1958	ADDETTA AL TAGLIO STOFFE	NO												16.5	2	SI	20	75	6	NO				NO				SI	2	14
2	919	46		CONTROLLO	0	2	68														NO												0	0													SI	2	5
2	920	33		CONTROLLO	0	2	74										1972-2005				NO												0	0	NO				NO				NO				NO
2	921	45		CONTROLLO	0	2	64										1968-2013				NO												0	0	NO				NO				NO				NO
2	922	4		CONTROLLO	0	2	66										1968-1972				NO												0	0	NO				NO				NO				NO
2	923	41		CONTROLLO	0	2	63														NO												15	2	SI	20	50	10									SI	6	15
2	924	5		CONTROLLO	0	2	48										1986-1991				NO												34	3	SI	14	48	20	NO				NO				SI	30	6
2	925	30		CONTROLLO	0	2	59										1975-2005				NO												32.25	3	SI	16	59	15	NO				NO				SI	3	18
2	926	24		CONTROLLO	0	1	79										1974-1998		1959-1974		NO												0	0													SI	3	40
2	927	36		CONTROLLO	0	1	64									libera professione					NO												29.25	2	SI	25	64	15									NO
2	928	20		CONTROLLO	0	1	67										1981-1996	ministero del lavoro	1976-1981		NO												18	2	SI	22	67	8	NO				NO				SI	10	35
2	929	36		CONTROLLO	0	1	75										1964-2000		1954-1964	COLTIVAZIONE E ALLEVAMENTO	NO												17	2	SI	23	40	20	NO				NO				SI	2	30
2	930	7		CONTROLLO	0	2	74										1968-1975	IMPIEGATA			NO												1.2	1	SI	25	33	3	NO				NO				NO
2	931	29		CONTROLLO	0	2	54									ATTIVITA' AMMINISTRATIVA					NO												18	2	SI	18	54	10	NO				NO				SI	1
2	932	25		CONTROLLO	0	2	76									ORGANIZZAZIONE TELEGIORNALE SPORTIVO	1966-1991			AMMINISTRATIVA	NO												0	0													NO
2	933	54		CONTROLLO	0	2	73														NO												0	0													NO
2	934	33		CONTROLLO	0	2	54														NO											DALL'1989 AL 2015 -CISTERNE D'ACQUA IN ETERNIT	0	0													SI	6	29
2	935	16	1998	CASO	1	1	59		NO	NO	NO	NO	SI	Stage 2.5	DX		1998-2015	valutazione investimenti e appalti pubblici	1982-1998	ricercatore economico e urbanistico, progettazione	NO											DAL 1998 AL 2015- CISTERNE D'ACQUA IN ETERNIT	14	2	SI	16	44	10	NO				NO				NO
2	936	20	1984	CASO	1	1	66		NO	NO	SI	SI	SI	Stage 3	DX		1964-2000				NO												0.15	1	SI	15	18	1	NO				NO				NO
2	937	8		CONTROLLO	0	2	61										1968-1976	confezionamento di borse			NO												0	0													NO
2	938	62		CONTROLLO	0	1	77									Bracciante agricolo					NO														SI	18		10	NO				NO				SI	2	20
2	939	50		CONTROLLO	0	1	70									Macellaio					NO												37.5	3	SI	20	70	15									SI	8	40
2	942	27		CONTROLLO	0	1	51									ufficio personale					SI	MECCANICO	1977-2015	1977	2015	RURALE						PETROLIO BIANCO, ACETONE, VERNICI	0	0
2	943	35		CONTROLLO	0	1	61														NO												6	1	SI	20	40	6									SI	4	15
2	944			CONTROLLO	0	1	74														NO												15.75	2	SI	25	70	7									NO
2	945	3		CONTROLLO	0	1	60									Magazziniere	1978-1981	muratore			NO												15	2	SI	17	42	12	NO				NO				NO
2	946	21		CONTROLLO	0	1	50									Funzionario	1987-1994	Rappresentante			NO												0	0													SI	2	15
2	947	30		CONTROLLO	0	1	80										1954-1984	SOTTUFFICIALE			NO												0	0													NO
2	949	39		CONTROLLO	0	1	76										1967-2006				NO												5.4	1	SI	18	45	4	NO				NO				NO
2	951	44		CONTROLLO	0	1	71										1970-2014				NO												0	0	NO				NO				NO				SI	3	30
2	953	41		CONTROLLO	0	1	69										1971-2012				NO												0	0	NO				NO				NO				SI	4	44
2	954	43		CONTROLLO	0	1	71										1967-2010				NO												0	0	NO				NO				NO				NO
2	955	51		CONTROLLO	0	1	67														NO												5	1	SI	20	30	10	SI	20		1	NO				NO
2	956	35	2000	CASO	1	2	65	RIGIDITA' A DESTRA	SI	NO	SI	NO	SI			CONTATTO CON TINTURE, POLVERI PER MECHES					NO												1.5	1	SI	50	65	2									NO
2	957	25		CONTROLLO	0	1	66										1981-2006	IMPIEGATO IN OFFICINA MOTORI	1970-1981	IMPIEGATO	NO												10	1	SI	20	40	10	NO				NO				NO
2	958		2003	CASO	1	2	67	BRADICINESIA IMPACCIO MOTORIO	NO	NO	NO	NO	NO	Stage 3				PRATICHE MUTUI			NO												5	1	SI	41	51	10	NO				NO				NO
2	959	24	2010	CASO	1	2	67	BRADICINESIA SN	SI	NO	SI	NO	NO	Stage 3	SX		1983-2007	SUPERVISIONE BAMBINI DISTRIBUZIONE CIBO			SI	GIARDINAGGIO	2006-2015	2006	2015	URBANA							0	0													SI	12	45
2	960	34		CONTROLLO	0	1	69										1964-1971	CAMIONISTA	1971-2005	TELEFONISTA	SI	GIARDINAGGIO	2006-2015	2006	2015	URBANA							84	3	SI	13	69	30	NO				NO				SI	12	24
2	961	41		CONTROLLO	0	2	63										1971-2012				NO												5	1	SI	30	55	4	NO				NO				NO
2	962	23	2000	CASO	1	2	68	impaccio motorio	NO	NO	SI	NO	SI	Stage 4	DX		1959-1982				NO												0	0													NO
2	963	11		CONTROLLO	0	1	61									contabilità	1975-1986	ragioneria			NO												14	2	SI	16	30	20	NO				NO				SI	1	20
2	964	54		CONTROLLO	0	1	69														NO												0	0													SI	8	26
2	965	52		CONTROLLO	0	2	70														SI	GIARDINAGGIO	1970-2015	1970	2015	URBANA						NO USO PERSONALE DI SOSTANZE CHIMICHE	0	0													NO
2	967	23	2014	CASO	1	1	83	MICROGRAFIA IMPACCIO MOTORIO	NO	SI	SI	NO	SI	Stage 1.5	DX		1970-1993		1951-1970		NO												0	0													SI	3	18
2	968	37		CONTROLLO	0	1	72										1973-2010				SI	BRICOLAGE	1963-2015	1963	2015	URBANA							28	2	SI	14	30	35	NO				NO				NO
2	969	34		CONTROLLO	0	1	77										1961-1995				NO												1	1	SI	18	20	10	NO				NO				NO
2	970	26		CONTROLLO	0	1	69										1960-1986				NO												0	0													NO
2	971	17		CONTROLLO	0	1	59									SERVIZI PER PUBBLICA AMMINISTRAZIONE	1981-1998				NO												0	0													NO
2	972	38		CONTROLLO	0	1	86										1950-1988				NO												0	0													SI	3	20
2	973	26		CONTROLLO	0	1	53									CONDUCENTE AUTOMOBILI	2000-2014	PITTORE	1974-2000	COMMERCIANTE	NO												39	3	SI	14	53	20	NO				SI				SI	10	12
2	974	29		CONTROLLO	0	1	67										1976-2005		1967-1976		NO												11	2	SI	19	30	20	NO				NO				SI	4	2
2	975	34		CONTROLLO	0	1	81										1961-1995		1945-1961		NO												14	2	SI	16	30	20	NO				NO				NO
2	976	27		CONTROLLO	0	1	76										1975-2002				NO												84	3	SI	12	40	60	NO				NO				NO
2	977	25		CONTROLLO	0	1	54									terapista della riabilitazione	1983-1990	terapista della riabilitazione			NO												8.75	1	SI	18	25	25	SI	18	25	1					SI	5	30
2	978	36		CONTROLLO	0	1	62										1970-2006				NO												49	3	SI	13	62	20	NO				NO				NO
2	979	40		CONTROLLO	0	1	58														NO												0	0													NO
2	980	15		CONTROLLO	0	1	53									TECNICO DI LABORATORIO					NO												74	3	SI	16	53	40	NO				NO				SI	8	10
2	981	47		CONTROLLO	0	1	81										1957-2004				NO												0	0													NO
2	982	42		CONTROLLO	0	1	71									ROMA	1956-1958		1965-2007		NO												0	0													SI	8	15
2	983	41		CONTROLLO	0	1	90										1949-1990	GUIDONIA-RIETI-ROMA	1945-1948	ARMA DEI CARABINIERI	NO												23.8	2	SI	15	83	7									NO
2	984	15		CONTROLLO	0	1	64										1997-2012	RESPONSABILE DI AREA DI GOVERNANCE	1984-1997	PROJECT MANAGER	NO												48	3	SI	16	64	20	NO				NO				SI	8	4
2	985	33	2008	CASO	1	2	68		NO	NO	SI	NO	NO	Stage 2.5	SX		1969-2002		1965-1969		NO												27	2	SI	14	68	10	NO				NO				SI	8	28
2	986	11		CONTROLLO	0	1	69									AUTISTA	1972-1983		1965-1971	AUTISTA	NO												0	0													SI	8	69
2	987	41		CONTROLLO	0	1	62									CONTABILITA' BUDGET TRATTAMENTO PERSONALE	1973-1974	AMMINISTRATIVA	1972-1973	AMMINISTRATIVA	NO												0	0													NO
2	988	28		CONTROLLO	0	1	63									VENDITORE	1990-2000	DIREZIONE LAVORI	1972-1990	DIREZIONE LAVORI	SI						MODELLISMO	1960-1963	1960	1963	URBANA		43	3	SI	20	63	20	NO				NO				SI	10	15
2	989	10		CONTROLLO	0	1	55										1978-1988	TECNICO SPECIALIZZATO			NO												18.5	2	SI	18	55	10	NO				NO				SI	4	10
2	990	5		CONTROLLO	0	1	57										1981-1986				NO												39	3	SI	14	53	20	NO				NO				SI	4	25
2	991	33		CONTROLLO	0	1	85										1948-1981				NO	GIARDINAGGIO/ORTO	1970-2015	1970	2015	URBANA							48	3	SI	18	50	30	NO				NO				NO
2	992	38		CONTROLLO	0	1	87										1950-1988		1942-1950		NO	ORTO	2005-2015	2005	2015								17.5	2	SI	20	55	10	NO				NO				NO
2	993	45		CONTROLLO	0	1	80										1950-1995				NO	COLTIVAZIONE ORTO	1995-2014	1995	2014	URBANA							90	3	SI	15	60	40	NO				NO				SI	4	50
2	994	13		CONTROLLO	0	1	71										1972-1985	centralinista	1963-1972	Fattorino	SI	RISTRUTTURAZIONE	2001-2015	2001	2015	URBANA						ESPOSIZIONE VERNICI E SALDATURE ELETTRICHE	22.5	2	SI	10	40	15	NO				NO				SI	2	3
2	995	23		CONTROLLO	0	1	81										1975-1998	autista	1975-1998		NO												32	3	SI	18	50	20									NO
2	996	40		CONTROLLO	0	1	79										1955-1995				SI	GIARDINAGGIO	1995-2015	1995	2015	URBANA							0	0													NO
2	997	35		CONTROLLO	0	1	65														NO												60	3	SI	20	50	40									SI	4	25
2	998	32		CONTROLLO	0	1	70										1968-2000				NO														NO				NO				SI	35	50	6	SI	6	25
2	999	40		CONTROLLO	0	1	85										1950-1990	rappresentante			NO												32	3	SI	18	50	20	NO				NO				NO
2	1000	60		CONTROLLO	0	1	102										1930-1990				NO												0	0													NO
2	1001	30		CONTROLLO	0	1	82										1980-1990	Salumiere	1950-1980		SI	RESTAURO	1950-1980	1950	1980	URBANA	LUCIDATURA MOBILI					USO DI VERNICI/CERE PER LEGNO	0	0													NO
2	1002	10	2010	CASO	1	2	64	ipomimia	SI	SI	NO	NO	NO	Stage 2.5	SX		1967-1977	Addetta al sottovuoto			NO												0	0													NO
2	1003	39		CONTROLLO	0	1	65										1967-2006	promoter			NO												6.8	1	SI	23	40	8	NO				NO				NO
2	1004	23		CONTROLLO	0	1	73										1970-1993	Manovratore			NO												11.25	2	SI	20	35	15	NO				NO				NO
2	1005	35		CONTROLLO	0	1	61										1974-2009	Assistenza ai passeggeri a bordo.			SI	BRICOLAGE	1974-2015	1974	2015							VERNICIATURA FERRO E LEGNO. PICCOLI LAVORI EDILIZI	23	2	SI	15	61	10	NO				NO				SI	24	40
2	1006	38		CONTROLLO	0	1	71										1972-2010	seguiva cantieri (polveri, vernici)	1974-1994		NO												11.25	2	SI	20	35	15	NO				NO				NO
2	1007	16	2003	CASO	1	2	57	RALLENTAMENTO MOTORIO	SI	SI	NO	NO	NO	Stage 3	DX	LAVORO D'UFFICIO					NO												0	0													SI	5	23
2	1008	29		CONTROLLO	0	1	57									RESPONSABILE CANTIERI- ESPOSIZ COLLE,CEMENTO					NO												0	0													NO
2	1009	26		CONTROLLO	0	1	64										1997-2012	divisione e smaltimento materiale	1971-1997	manovale	NO												12.5	2	SI	15	40	10	NO				NO				NO
2	1010	3	1982	CASO	1	2	70	IMPACCIO MOTORIO A SIN E DISTURBI DEAMBULAZIONE	SI	SI	NO	NO	NO	Stage 3	SX		1960-1963	ADDETTA A STIRARE I CAPI			NO												0	0													SI	8	30
2	1011	33		CONTROLLO	0	1	76										1952-1985	USO DI PIOMBO E VERNICI			NO												90	3	SI	10	40	60	SI	38	40	1	NO				SI	3	30
2	1012	28		CONTROLLO	0	1	78										1962-1990	ELETTRICISTA	1960-1962		NO												141	3	SI	16	63	60	NO				NO				SI	4	50
2	1013	53		CONTROLLO	0	1	82										1943-1996	macellaio			NO												0	0													NO
2	1014	47		CONTROLLO	0	1	77										1960-2007				NO												0	0													NO
2	1015	20		CONTROLLO	0	1	80										1974-1994		1969-1974	Sorveglianza scavi e museo	NO												37.5	3	SI	22	47	30	NO				NO				SI
[truncated: 86 more columns]

## Sheet: Study description
Study description
The aetiology of Parkinson’s disease (PD) is still very controversial, with a peculiar lack of established risk factors or protective behavior. We carried out a case–control study of 634 idiopathic PD patients admitted from 2011 to 2015 to two hospitals located in central Italy and 532 controls matched by hospital, gender and age (± 5 years). The study questionnaire included questions on host fac…
The results from this study confirmed the higher risk of PD in males and in elderly, and the inverse association with smoking habit. The possible etiological role of familial clustering, dietary habit, and some job tasks is suggested.

## Sheet: Variables
General
Centro: Investigational site
Id: subject id number
Durata_lavoro: Job duration
Anno_diagnosi: year of diagnosis
Tipo: Case/control
Tipo_new: type coding
Data_int: date of interview
Sex: gender
Disease’s onset
Anno_sin: year of first symptoms
Altri_sin: other symptoms at the onset
Trem_sym: tremor at the onset
Columns M-P: presence of premotor symptoms (stiti: constipation; depr: depression, iposmia: Hyposmia, sleep: REM Behavior Disorders)
HY_sta: Hoehn&Yahr stage
Lato_sin: side involved at the onset
Working history
mansione: task held at work
per_prof1: period of first profession
mansione_prec1: task held at previous job
per_prec2: period of second profession
mansione_prec2: task held at second job
sost_peric: exposure to toxics
act1_extraprof: extraprofessional activity 1 (hobbies)
per_extra: period of extraprofessional activity
per_extra_in: extraprofessional activity start date
per_extra_fi: extraprofessional activity stop date
z_att_extra: area of extraprofessional activity (rural or urban)
prec1att_extraprof: other extraprofessional activity
per_extra1: period of extraprofessional activity 1
per_extra_in: extraprofessional activity 1start date
per_extra_fi: extraprofessional activity 1 stop date
z_att_extra: area of extraprofessional activity 1 (rural or urban)
note_temlib: additional comments on leisure activity
Smoking
pack_years_all_interv: smoking in pack/years
pack_years_cat: pack-years coding
sigte: cigarettes (yes/no)
etainsigte: age smoking cigarettes onset
etafinsigte: age stopped smoking cigarettes
n_sigte_med: number of cigarettes day (mean)
Sigari: cigars (yes/no)
etainsig: age smoking cigars onset
etafisig: age stopped smoking cigars
n_sig_med: number of cigars day (mean)
pipa: pipe (yes/no)
etaincpipa: age smoking pipes onset
etafipipa: age stopped smoking pipes
n_pipa_med: number of pipes day (mean)
vive_fumo: passive smoking (yes/no)
ore_fumo_vive: home exposure passive smoking (hours)
anni_fumo_vive: home exposure passive smoking (years)
lavora_fumo: work passive smoking (yes/no)
ore_fumo_lav: work exposure passive smoking (hours)
anni_fumo_lav: work exposure passive smoking (years)
Dietary habits
Column BI- BN; BQ-BS: consumption of fruit, vegetables, meat, fish, cold cuts, coffee, the, coke and energy drinks
ntazzine: number of cups day
ntazzinecat: number of cups day coding
vit_antioss_integ: type of vitamins, antioxidants, supplements
vit_antios_integ: use of vitamins, supplements (yes/no)
prodotto: brand of vitamins, antioxidants, supplements
vino: consumption of wine: drinker, non-drinker, drinks occasionally
vino_alcol_grammi: alcool/wine in grams
birra: consumption of beer: drinker, non-drinker, drinks occasionally
birra_alcol_grammi: alcohol /beer in grams
alcol_grammi: total alcohol in grams
liquore, liquori_terz: consumption of liqueurs
Family history
parkinson_primo_grado: first degree family members (yes=1, no=0)
alzheimer_primo_grado: first degree family members (yes=1, no=0)
Columns CF-CY: family members with neurological diseases (up to 5 relatives affected)
mala_paren1-5: disease of the affected family member
par1-5: relative affected
anno_esor1-5: year of onset
eta_esor1-5: age at onset
note_mal: comments on family diseases
note_fin: additional comments on toxics exposure
Residence, current and previous four; for each one:
n_res: residence, number
res: residence, urban/rural
res_in: start year of residence
res_fi: year of residence stopped
anni: years in each residence
urb: urban area
urb_years: years in urban residence
rur: rural area
rur_anni: years in rural area
per_res1(to 4)_in: period of first residence start
per_res1(to4)_fi: period of first residence stop
z_prec1(to4): area first residence
Occupation
prof_prec: Previous occupation
prof_att: current occupation
att_azi: business/company
per_prof_att_in: start date of current occupation
per_prof_att_fi: stop date of current occupation
prof_prec1: Previous occupation
att_azi_prec1: job task/company previous occupation
per_prof1_in: start date of previous occupation
per_prof1_fi: stop date previous occupation
prof_prec2: second Previous occupation
att_azi_prec2: job task/company second Previous occupation
per_prec2_in: start date of first occupation
per_prec2_fi: stop date first occupation
Others
etafisigte_diag: years from smoking cessation and PD diagnosis
bmi_att: current bmi
bmi_abit: usual bmi
att: job task
